# Supplementary material for: Programming conformational cooperativity to regulate allosteric protein-oligonucleotide signal transduction
Source: Nat Commun. 2023 Aug 14;14:4898. doi: 10.1038/s41467-023-40589-z (PMC10425332; doi:10.1038/s41467-023-40589-z)
Supplement: Supplementary file 4 — Source Data [file 41467_2023_40589_MOESM4_ESM.xlsx]

## Sheet: Fig. 1d
Figure 1d	PAGE gel analysis of the basic allosteric transduction system

## Sheet: Fig. 1f
	CDAB/Thr=0.6 μM/0			CDAB/Thr=0.6 μM/1.5 μM
Time/min	N1	N2	N3	N1	N2	N3
0	8816.67	8281.95	8853.4	8805.12	8830.25	9804.53
3	8892.25	8452.97	9029.22	9706.33	9364.42	10298.3
6	8874.54	8499.8	9030.47	10516	10044	11089.7
9	8851.38	8532.17	9026.4	11304.6	10703.9	11872.9
12	8829.42	8562.79	9021.92	12081.2	11352.3	12644.2
15	8806.83	8584.43	9014.76	12830	11976.2	13394.9
18	8786.47	8601.04	9006.72	13544.6	12569	14111.2
21	8769.45	8612.25	8997.79	14214.5	13125.2	14785.2
24	8756.81	8620.02	8989.5	14832.8	13641.4	15409.3
27	8747.88	8625.26	8982.04	15397.9	14117.1	15978.7
30	8741.92	8629.34	8975.68	15907.9	14551	16491.1
33	8738.2	8632.78	8970.58	16363.6	14944.3	16951.8
36	8735.38	8636.83	8966.66	16768.3	15298	17363.2
39	8733.38	8642.35	8963.26	17127.4	15614.8	17731.5
42	8732.33	8650.39	8960.01	17442.6	15896.8	18062.8
45	8732.88	8661.6	8956.49	17716.8	16147.2	18360.7
48	8735.6	8676.73	8952.27	17955.3	16370.5	18624.9
51	8740.62	8694.82	8947.83	18162.5	16569.9	18859.7
54	8747.4	8715.14	8943.71	18341	16748.4	19065.4
57	8755.45	8735.96	8940.67	18495.9	16907.5	19245
60	8763.82	8755.72	8939.46	18633.4	17050.7	19403.8
63	8771.59	8772.99	8940.83	18756.2	17177.4	19546.4
66	8778.55	8788.04	8943.88	18865.9	17289.5	19674.2
69	8784.33	8800.92	8947.65	18964.7	17387.4	19789.2
72	8788.32	8812.11	8951.01	19053.7	17473.6	19891.1
75	8790.47	8822.25	8952.86	19131.6	17548.4	19978.7
78	8790.76	8831.54	8952.33	19199.1	17614.9	20053.2
81	8789.34	8839.47	8950.46	19257.4	17674.1	20115.6
84	8787.22	8845.63	8948.49	19308.2	17728	20167.8
87	8785.55	8849.97	8947.6	19351.8	17776.6	20212.1
90	8785.21	8852.24	8948.72	19389.6	17821.1	20250.6
93	8786.89	8852.77	8952.45	19421.3	17859.9	20283.1
96	8790.26	8851.88	8957.76	19446.5	17893.2	20310.5
99	8794.58	8850.39	8963.56	19465	17920.8	20333.5
102	8799.35	8848.85	8969.05	19478	17943	20353.3
105	8803.92	8847.67	8974.16	19486.4	17960.5	20370.9
108	8808.15	8846.86	8978.75	19493.2	17975.3	20388.6
111	8812.59	8846.77	8983.48	19500.3	17988.7	20407.8
114	8818.01	8846.54	8989.38	19509.5	18002	20429.5
117	8823.34	8846.51	8995.5	19519.3	18015.2	20452.1
120	8831.25	8845.45	9004.3	19533.8	18030.6	20478.9
123	8811.1	8884.1	8973.03	19414.4	18045.5	20330.5
126	8790.02	8883.28	8971.53	19502.2	18054	20345
129	8785.95	8883.86	8967.74	19554	18061.4	20357.2
132	8782.47	8884.45	8963.85	19601.7	18067.9	20368.7
135	8786.96	8885.46	8959.19	19627.8	18072.4	20378
138	8793.01	8886.29	8954.97	19642.1	18075.1	20385.5
141	8799.71	8886.55	8952.14	19645.1	18075.5	20391.2
144	8803.69	8885.85	8951.76	19642.9	18073.6	20395.1
147	8804.67	8884.3	8953.71	19636.8	18070.2	20397.6
150	8802.22	8882.1	8957.37	19629.9	18066.1	20399.4
153	8797.57	8879.56	8961.29	19622.1	18061.4	20400.1
156	8792	8877.34	8964.11	19613.9	18056.6	20399.5
159	8786.76	8875.8	8964.46	19604.4	18052.5	20397.9
162	8782.42	8874.8	8962.42	19594.4	18049.1	20395.4
165	8779.75	8874.49	8958.77	19583.8	18046.8	20391.9
168	8778.22	8874.73	8954.69	19573.1	18045.5	20387.6
171	8777.18	8875.07	8951.16	19562.3	18045.1	20383.2
174	8776.16	8875.37	8949.14	19551.9	18045.5	20378.2
177	8774.58	8875.69	8948.76	19541.5	18045.7	20372.1
180	8771.79	8875.68	8949.66	19531	18045	20364.5
183	8768.25	8875.22	8951.17	19521.2	18043.4	20355.2
186	8764.61	8874.31	8952.86	19512.8	18041.2	20343.4
189	8761.31	8872.81	8954.29	19506.8	18038.6	20330.4
192	8759.05	8870.62	8955.05	19503.6	18037	20317.7
195	8758.57	8868.23	8954.85	19503.3	18037.6	20306.5
198	8759.57	8865.93	8953.91	19505.1	18040.3	20297.8
201	8761.55	8864.12	8952.44	19508.2	18044.3	20292.7
204	8764.15	8863.29	8950.74	19511.8	18049	20290.3
207	8766.54	8863.69	8949.61	19515.5	18052.7	20289.2
210	8767.86	8864.71	8949.77	19519.4	18054.6	20288.4
213	8768.05	8866.05	8951.23	19523.3	18054.7	20287.2
216	8767.24	8867.33	8953.64	19526.7	18054.1	20284.2
219	8765.6	8867.78	8956.47	19528.8	18053.3	20279.9
222	8763.76	8866.9	8958.75	19529.1	18053.2	20274.4
225	8762.61	8865.01	8959.7	19526.5	18054.5	20268
228	8762.41	8861.58	8959.64	19520.9	18056.6	20258.5
231	8763.3	8856.7	8958.69	19512.6	18058.9	20247.1
234	8765.47	8849.62	8958.41	19502.7	18061.2	20228.5
237	8768.19	8842.27	8957.72	19491.5	18063.3	20209.3
240	8772.17	8831.05	8960.25	19479.8	18064.4	20175.8
243	8726.9	8909	8947.38	19468.8	18054.5	20248.2
246	8733.79	8889.91	8944.51	19463.5	18054.5	20245.6
249	8739.34	8876.49	8940.16	19461.1	18053.1	20244.1
252	8743.81	8863.9	8935.54	19459.2	18051.6	20243.4
255	8746.13	8854.75	8930.1	19458.3	18049.3	20243.5
258	8746.03	8847.94	8924.49	19457.6	18046.8	20243.7
261	8743.71	8843.06	8919.21	19456.7	18044.4	20242.6
264	8739.9	8839.41	8914.7	19454.8	18042.3	20238.8
267	8735.96	8836.68	8911.6	19451.1	18040.8	20230.7
270	8733.41	8834.63	8910.11	19447.2	18039.8	20217.6
273	8732.59	8833.07	8909.96	19442.6	18039.4	20201.1
276	8733.7	8832.14	8910.83	19437.4	18039.5	20183.8
279	8736.02	8831.63	8912.57	19432	18039.9	20167.6
282	8738.26	8831.22	8914.32	19427.2	18040.5	20154.9
285	8738.98	8830.57	8915.57	19421.8	18040.8	20147.4
288	8738.09	8829.41	8916.04	19417.2	18040.3	20144
291	8735.36	8827.54	8915.45	19414.6	18038.9	20142.9
294	8731.18	8824.96	8913.65	19414.2	18036.6	20143.4
297	8726.26	8822.04	8911.54	19415.5	18033.3	20144.5
300	8721.29	8819.21	8909.8	19418.4	18030.2	20144.4
303	8716.17	8816.85	8908.96	19421.4	18027.8	20144
306	8711.3	8815.18	8909.4	19422.9	18026	20144.2
309	8707.03	8814.46	8910.84	19422.2	18024.7	20144.4
312	8703.66	8814.43	8912.27	19419.2	18023.8	20144.2
315	8701.52	8814.82	8912.63	19413.9	18021.8	20144.5
318	8700.98	8815.25	8911.45	19406.6	18018.3	20144.4
321	8701.79	8815.9	8908.51	19398	18013.3	20143.2
324	8703.49	8816.5	8904.34	19388.2	18007.5	20141.5
327	8705.41	8817.06	8899.65	19378.1	18000.9	20138.9
330	8706.79	8817.62	8895.36	19369.2	17994.8	20134.7
333	8707.22	8818.51	8891.56	19362.7	17990	20128.7
336	8706.65	8819.06	8887.98	19359.2	17986.8	20120.6
339	8705.19	8819.29	8884.17	19359.1	17985.1	20109.8
342	8703.6	8819.21	8879.78	19361.3	17985.3	20097.8
345	8702.78	8818.76	8874.25	19363.2	17987.4	20086.2
348	8703.09	8817.55	8867.81	19363.5	17990.8	20078.1
351	8704.97	8816.14	8860.75	19361.1	17995.2	20074.8
354	8708.43	8814.43	8853.53	19355.8	17999.2	20081.2
357	8712.63	8812.51	8846.06	19348.7	18003.7	20089.6

## Sheet: Fig. 1g
	CDAB/Thr=0.6 μM/0			CDAB/Thr=0.6 μM/0.3 μM			CDAB/Thr=0.6 μM/0.6 μM			CDAB/Thr=0.6 μM/0.9 μM			CDAB/Thr=0.6 μM/1.2 μM			CDAB/Thr=0.6 μM/1.5 μM
Time/min	N1	N2	N3	N1	N2	N3	N1	N2	N3	N1	N2	N3	N1	N2	N3	N1	N2	N3
0	8816.67	8281.95	8853.4	8247.65	8619.4	9795.35	9656.38	8106.88	8979.1	8607.3	8303.58	9811.95	8587.55	8488.15	9673.92	8805.12	8830.25	9804.53
3	8892.25	8452.97	9029.22	8529.85	8788.2	9867.1	10034	8465.55	9398.78	9149.05	8637.8	10253.5	9184.53	9237.6	10176.8	9706.33	9364.42	10298.3
6	8874.54	8499.8	9030.47	8590.13	8866.09	9877.77	10251.1	8867.06	9716.3	9753.22	9223.38	10731.2	9904.17	9999	10748.3	10516	10044	11089.7
9	8851.38	8532.17	9026.4	8642.44	8938.59	9886.72	10461.8	9245.97	10016	10324.1	9770.83	11192.5	10609.1	10738.3	11321.1	11304.6	10703.9	11872.9
12	8829.42	8562.79	9021.92	8691.83	9008.08	9895.45	10668.6	9617.48	10308.4	10884.7	10308.2	11648.1	11303.7	11465	11886.4	12081.2	11352.3	12644.2
15	8806.83	8584.43	9014.76	8733.99	9071.81	9903.23	10866.4	9967.53	10583.2	11415.3	10812.9	12087.2	11975.7	12163.8	12440.3	12830	11976.2	13394.9
18	8786.47	8601.04	9006.72	8769.64	9128.66	9910.49	11053.2	10295.8	10839.5	11915.8	11286.4	12506.3	12617.9	12827.3	12971.3	13544.6	12569	14111.2
21	8769.45	8612.25	8997.79	8797.94	9178.49	9916.65	11225.7	10598.4	11073.7	12380.8	11723.9	12900.2	13221.5	13449.4	13473.3	14214.5	13125.2	14785.2
24	8756.81	8620.02	8989.5	8819.8	9221.92	9922.13	11383.6	10875.6	11287.4	12809.9	12126.5	13265.7	13781.1	14025.5	13940.9	14832.8	13641.4	15409.3
27	8747.88	8625.26	8982.04	8836.96	9260.35	9926.31	11527.5	11128.8	11480.6	13202.9	12493.4	13599.5	14294.3	14554.3	14368.8	15397.9	14117.1	15978.7
30	8741.92	8629.34	8975.68	8850.67	9293.97	9928.64	11658.5	11360.3	11654	13561	12828.8	13900.4	14760.3	15035.6	14756.9	15907.9	14551	16491.1
33	8738.2	8632.78	8970.58	8861.69	9324.02	9928.69	11777.7	11573.2	11809.7	13886.3	13135.5	14170.3	15182.2	15471.3	15106.3	16363.6	14944.3	16951.8
36	8735.38	8636.83	8966.66	8871.43	9350.86	9927.08	11886.5	11769.7	11948.4	14181.2	13416.1	14411.8	15564.3	15862	15419.2	16768.3	15298	17363.2
39	8733.38	8642.35	8963.26	8880.96	9374	9923.49	11984.7	11950.3	12070.2	14448.9	13672.5	14626.4	15911.2	16210.9	15697.3	17127.4	15614.8	17731.5
42	8732.33	8650.39	8960.01	8890.23	9393.42	9918.26	12070.8	12114.4	12177.6	14692.2	13907.9	14817.9	16226.4	16522	15947.7	17442.6	15896.8	18062.8
45	8732.88	8661.6	8956.49	8898.9	9409.32	9911.82	12145	12262.7	12271.1	14914	14122.2	14989.3	16513.3	16797.4	16173.2	17716.8	16147.2	18360.7
48	8735.6	8676.73	8952.27	8907.4	9421.52	9904.67	12208.2	12395.4	12351.5	15117.8	14317.2	15144.2	16772	17042.2	16376.8	17955.3	16370.5	18624.9
51	8740.62	8694.82	8947.83	8915.15	9430.05	9896.32	12261.5	12513.3	12421.8	15304.7	14494.6	15283.6	17004.1	17260.8	16562.7	18162.5	16569.9	18859.7
54	8747.4	8715.14	8943.71	8921.43	9435.78	9886.75	12306.5	12618.5	12483.4	15475.1	14654.9	15410.6	17208.4	17455.1	16732.5	18341	16748.4	19065.4
57	8755.45	8735.96	8940.67	8926.34	9438.97	9876.57	12345.8	12714.1	12536.1	15628.5	14799.4	15526.5	17387.4	17627.7	16885.3	18495.9	16907.5	19245
60	8763.82	8755.72	8939.46	8930.21	9440.22	9866.19	12380.1	12801.1	12581.8	15765.2	14929.9	15632.2	17543	17783.2	17021.6	18633.4	17050.7	19403.8
63	8771.59	8772.99	8940.83	8932.98	9440.3	9855.86	12410.2	12880.5	12621.1	15884.5	15047.6	15725.9	17679.6	17920.9	17143	18756.2	17177.4	19546.4
66	8778.55	8788.04	8943.88	8934.97	9439.9	9846.14	12436.3	12953.7	12653.5	15989	15153.4	15808.6	17798.7	18043.4	17248.2	18865.9	17289.5	19674.2
69	8784.33	8800.92	8947.65	8936.47	9439.35	9837.42	12459.2	13020.7	12679.3	16080	15249.9	15880.7	17904.9	18153.4	17338.9	18964.7	17387.4	19789.2
72	8788.32	8812.11	8951.01	8937.58	9439.33	9829.39	12479.3	13081.2	12700.1	16161.3	15337.8	15942.4	17999.3	18251.9	17417.7	19053.7	17473.6	19891.1
75	8790.47	8822.25	8952.86	8938.26	9439.86	9822.12	12497.3	13135.5	12716.6	16234.3	15418.1	15994.5	18083.4	18339.1	17486.9	19131.6	17548.4	19978.7
78	8790.76	8831.54	8952.33	8938.46	9440.78	9815.46	12513.3	13183.9	12729.8	16300.7	15491	16040.5	18156.2	18417.6	17546.9	19199.1	17614.9	20053.2
81	8789.34	8839.47	8950.46	8938.13	9441.91	9809.34	12527.5	13226.7	12741.2	16360.3	15557.6	16081.5	18220.6	18487.6	17601	19257.4	17674.1	20115.6
84	8787.22	8845.63	8948.49	8937.27	9442.99	9804.28	12540.1	13266.1	12752.3	16414.1	15618	16118	18277	18550.5	17650.8	19308.2	17728	20167.8
87	8785.55	8849.97	8947.6	8936.14	9443.69	9799.81	12551.4	13302.6	12763.9	16461.7	15673.3	16151.5	18327.7	18606.9	17697.3	19351.8	17776.6	20212.1
90	8785.21	8852.24	8948.72	8934.74	9443.95	9794.57	12562.6	13337	12776.6	16503.8	15723.8	16182.2	18374.1	18656.9	17741.3	19389.6	17821.1	20250.6
93	8786.89	8852.77	8952.45	8933.47	9443.79	9787.88	12574.8	13370.5	12791.5	16541.1	15770.8	16209.8	18419.7	18701	17783.9	19421.3	17859.9	20283.1
96	8790.26	8851.88	8957.76	8932.73	9443.11	9779.37	12589	13404.2	12808.3	16574.8	15814.6	16234.5	18463.7	18739.4	17823.7	19446.5	17893.2	20310.5
99	8794.58	8850.39	8963.56	8932.57	9441.83	9767.95	12605	13437.1	12825.4	16606.4	15856.9	16256.9	18505.6	18770.9	17859.2	19465	17920.8	20333.5
102	8799.35	8848.85	8969.05	8932.2	9440.22	9754.73	12622	13469.9	12841.8	16637.1	15897.6	16276.2	18544.1	18796.3	17889.3	19478	17943	20353.3
105	8803.92	8847.67	8974.16	8931.6	9438.65	9741.92	12637.6	13503.6	12856.4	16667.8	15939.1	16292.5	18578.3	18816.2	17912.5	19486.4	17960.5	20370.9
108	8808.15	8846.86	8978.75	8930.01	9438.52	9731.37	12649	13537.6	12869	16700.9	15981.3	16303.4	18607.6	18830.6	17928.8	19493.2	17975.3	20388.6
111	8812.59	8846.77	8983.48	8926.68	9440.02	9723.78	12655	13571.3	12879.1	16736.3	16024.4	16309	18632.9	18840.3	17939.4	19500.3	17988.7	20407.8
114	8818.01	8846.54	8989.38	8921.55	9446.4	9721.2	12651.9	13604.7	12890.9	16777.1	16065.4	16304.5	18659.5	18846.7	17945.6	19509.5	18002	20429.5
117	8823.34	8846.51	8995.5	8915.84	9453.36	9720.48	12646.4	13638.3	12901.4	16818.7	16108.1	16298.1	18683.7	18851.5	17949.6	19519.3	18015.2	20452.1
120	8831.25	8845.45	9004.3	8907.9	9469.88	9726.38	12626.2	13669.5	12919.1	16870.2	16143.4	16274.2	18717.7	18853.2	17951.3	19533.8	18030.6	20478.9
123	8811.1	8884.1	8973.03	8984.72	9353.3	9657.6	12724.5	13620.3	12886.2	16838.4	16177.7	16330.5	18802.1	18971.2	18005.6	19414.4	18045.5	20330.5
126	8790.02	8883.28	8971.53	8979.12	9371.67	9666.73	12723.3	13655.1	12889.2	16847.8	16213	16349.4	18796.2	18973.4	18016	19502.2	18054	20345
129	8785.95	8883.86	8967.74	8973.52	9381.21	9668.22	12724.1	13686.7	12892.5	16858.4	16239	16361.4	18797.3	18975.4	18030.5	19554	18061.4	20357.2
132	8782.47	8884.45	8963.85	8968.3	9389.89	9668.23	12725.6	13717.1	12894.6	16868.9	16265.1	16373.1	18798.8	18977.4	18044.9	19601.7	18067.9	20368.7
135	8786.96	8885.46	8959.19	8963.7	9393.28	9663.18	12728.7	13744	12895.2	16879.7	16287.2	16381.6	18803.6	18980.2	18061.4	19627.8	18072.4	20378
138	8793.01	8886.29	8954.97	8959.92	9393.79	9654.85	12733.3	13766.8	12893.3	16890.1	16308.6	16389	18809.3	18984.3	18078.7	19642.1	18075.1	20385.5
141	8799.71	8886.55	8952.14	8957.14	9391.23	9643.12	12739.3	13785.1	12888.3	16900.4	16330.2	16396.3	18816.1	18990.9	18097.9	19645.1	18075.5	20391.2
144	8803.69	8885.85	8951.76	8955.18	9386.71	9630.11	12746.6	13799.2	12880.9	16910.2	16353	16404.7	18822.8	19000.8	18118.2	19642.9	18073.6	20395.1
147	8804.67	8884.3	8953.71	8953.69	9380.86	9617.41	12755.2	13809.7	12871.9	16919.8	16375.8	16414.7	18829.7	19014.7	18139.5	19636.8	18070.2	20397.6
150	8802.22	8882.1	8957.37	8952.29	9374.82	9606.32	12765.1	13818.7	12862.5	16929	16398.1	16427	18837.1	19031.6	18160.9	19629.9	18066.1	20399.4
153	8797.57	8879.56	8961.29	8950.77	9369.44	9598.38	12776.6	13827.5	12853.8	16937.6	16419.4	16441.9	18845.2	19050	18179.9	19622.1	18061.4	20400.1
156	8792	8877.34	8964.11	8948.99	9365.41	9594.37	12789.6	13837.2	12846.9	16945	16438.8	16459.6	18853.9	19068.5	18194.4	19613.9	18056.6	20399.5
159	8786.76	8875.8	8964.46	8947.5	9363	9593.51	12802.9	13848.5	12842.3	16951.5	16456.8	16480.2	18863.1	19086	18202.8	19604.4	18052.5	20397.9
162	8782.42	8874.8	8962.42	8946.28	9361.79	9594.81	12815.6	13860.5	12839.9	16956.9	16474.8	16503.9	18872.3	19101.8	18203.9	19594.4	18049.1	20395.4
165	8779.75	8874.49	8958.77	8945.39	9361.17	9596.8	12826.5	13872.3	12839.1	16961.5	16493.5	16530	18880.4	19116.7	18198.2	19583.8	18046.8	20391.9
168	8778.22	8874.73	8954.69	8944.81	9360.16	9597.83	12833.9	13883.2	12838.9	16965.9	16512.6	16557.5	18887.7	19131.9	18188.5	19573.1	18045.5	20387.6
171	8777.18	8875.07	8951.16	8944.76	9358.19	9596.68	12837.3	13892.7	12838.1	16971	16531	16584.5	18894.5	19147.4	18176.5	19562.3	18045.1	20383.2
174	8776.16	8875.37	8949.14	8944.9	9355.69	9593.2	12837.2	13900.6	12835.2	16976.7	16548.2	16609.3	18902	19162.1	18165	19551.9	18045.5	20378.2
177	8774.58	8875.69	8948.76	8945.83	9353.57	9587.87	12834	13907.9	12829.4	16983.6	16562.8	16630.2	18911	19174.8	18156.5	19541.5	18045.7	20372.1
180	8771.79	8875.68	8949.66	8948.11	9352.08	9581.87	12827.9	13914.5	12820.1	16992.1	16575.2	16646.7	18923.4	19184.4	18151.7	19531	18045	20364.5
183	8768.25	8875.22	8951.17	8952.6	9352.21	9576.43	12820.4	13921	12808.3	17002.2	16585.9	16659.2	18939.9	19190.6	18149.5	19521.2	18043.4	20355.2
186	8764.61	8874.31	8952.86	8959.47	9354.2	9572.59	12811.3	13927.8	12795.1	17013.5	16597.6	16669	18959.9	19194.2	18150.1	19512.8	18041.2	20343.4
189	8761.31	8872.81	8954.29	8969.03	9357.1	9570.71	12800.7	13936.2	12782	17026.6	16611.6	16677.8	18982.1	19197.5	18152.1	19506.8	18038.6	20330.4
192	8759.05	8870.62	8955.05	8981.33	9359.73	9570.49	12789.3	13946.7	12769.9	17041.2	16629.7	16687.1	19005.6	19201.9	18154	19503.6	18037	20317.7
195	8758.57	8868.23	8954.85	8996.5	9361.67	9571.13	12777.9	13961.4	12760	17056.3	16652	16698	19028.3	19208.2	18155.2	19503.3	18037.6	20306.5
198	8759.57	8865.93	8953.91	9013.99	9361.83	9571.78	12766.3	13980.3	12751.9	17071.7	16679	16709	19048.8	19215.4	18155.8	19505.1	18040.3	20297.8
201	8761.55	8864.12	8952.44	9033.16	9359.51	9571.66	12755.9	14003	12745.2	17087.4	16708.3	16718.9	19066.5	19222.3	18155.2	19508.2	18044.3	20292.7
204	8764.15	8863.29	8950.74	9053.42	9354.75	9570.46	12747.2	14028.4	12739.5	17102.8	16738.7	16726.2	19081.9	19227.6	18153.9	19511.8	18049	20290.3
207	8766.54	8863.69	8949.61	9073.48	9348.26	9568.11	12740	14055.2	12734.5	17117.9	16768.9	16729.3	19095	19230.5	18152.4	19515.5	18052.7	20289.2
210	8767.86	8864.71	8949.77	9092.01	9340.69	9564.74	12734.4	14080.7	12729.8	17133.5	16797.8	16727.1	19106.1	19231.2	18150.9	19519.4	18054.6	20288.4
213	8768.05	8866.05	8951.23	9108.54	9332.97	9560.59	12730.3	14104.2	12725.3	17150.1	16824.2	16721.7	19116.4	19230.4	18149.5	19523.3	18054.7	20287.2
216	8767.24	8867.33	8953.64	9123.3	9326.8	9556.53	12726.7	14125	12720.8	17167.4	16848	16713.8	19126.9	19228.8	18148.1	19526.7	18054.1	20284.2
219	8765.6	8867.78	8956.47	9136.38	9323.48	9553.3	12723.1	14142.5	12716.6	17186.4	16869.5	16705	19136.5	19226.5	18146.9	19528.8	18053.3	20279.9
222	8763.76	8866.9	8958.75	9148.71	9322.95	9551.68	12719.3	14156.8	12713.2	17207.1	16889.2	16696.4	19143.9	19223.8	18146.2	19529.1	18053.2	20274.4
225	8762.61	8865.01	8959.7	9160.61	9324.78	9552.74	12714.1	14168.9	12711.6	17229.7	16907.9	16687.3	19147.8	19220.5	18146.5	19526.5	18054.5	20268
228	8762.41	8861.58	8959.64	9171.25	9328.22	9557.04	12707.5	14180.8	12712.8	17254.4	16927.1	16676	19142.9	19217.8	18149.3	19520.9	18056.6	20258.5
231	8763.3	8856.7	8958.69	9180.63	9331.84	9564.23	12700	14192.5	12717.4	17281.6	16948.1	16662.1	19128.3	19215.3	18154.9	19512.6	18058.9	20247.1
234	8765.47	8849.62	8958.41	9186.28	9333.55	9573.68	12692.1	14209.1	12726.4	17311.4	16971.6	16643.6	19095.8	19216	18165.5	19502.7	18061.2	20228.5
237	8768.19	8842.27	8957.72	9191.37	9335.2	9584.61	12683.3	14225.6	12736.9	17342.1	16996	16623.2	19059.9	19216.8	18177.2	19491.5	18063.3	20209.3
240	8772.17	8831.05	8960.25	9188.7	9332.28	9596.53	12676	14253.3	12753.5	17376.9	17025.4	16595.8	18993.1	19224.8	18197.4	19479.8	18064.4	20175.8
243	8726.9	8909	8947.38	9141.7	9304.75	9475.33	12657.3	14399.1	12718	17277.8	17000	16607.8	19091.3	19194.4	18144.4	19468.8	18054.5	20248.2
246	8733.79	8889.91	8944.51	9163.1	9302.87	9509.52	12665.4	14360.1	12711.8	17292.9	17013.3	16613.1	19090.4	19198	18138.8	19463.5	18054.5	20245.6
249	8739.34	8876.49	8940.16	9169.67	9301.03	9528.51	12665.6	14343.6	12706.3	17304	17027	16613.9	19085.4	19195.4	18134.7	19461.1	18053.1	20244.1
252	8743.81	8863.9	8935.54	9174.38	9299.56	9546.17	12664.5	14328.7	12701.8	17315.8	17039.9	16614.6	19080.5	19192.4	18130.8	19459.2	18051.6	20243.4
255	8746.13	8854.75	8930.1	9170.35	9298.62	9555.42	12658.6	14325.6	12698.1	17326.6	17052.3	16612.9	19074.2	19185.6	18127.6	19458.3	18049.3	20243.5
258	8746.03	8847.94	8924.49	9162.16	9298.47	9561.01	12650.2	14327	12695.4	17338.2	17063.7	16610.5	19068.3	19177.3	18124.7	19457.6	18046.8	20243.7
261	8743.71	8843.06	8919.21	9150.3	9299.24	9562.69	12640.5	14332.8	12693.4	17351.5	17074.5	16607.1	19063.1	19166.8	18121.1	19456.7	18044.4	20242.6
264	8739.9	8839.41	8914.7	9137.1	9300.83	9562.83	12631.9	14339.6	12691	17366.2	17084.8	16603.2	19059.5	19155.4	18116.1	19454.8	18042.3	20238.8
267	8735.96	8836.68	8911.6	9124.2	9302.84	9562.3	12625.7	14346.4	12687.6	17380.4	17095.8	16598.5	19057.3	19143.7	18109.4	19451.1	18040.8	20230.7
270	8733.41	8834.63	8910.11	9112.35	9304.79	9561.41	12622.9	14352.8	12683.9	17393.5	17107.2	16592.8	19055.8	19133.2	18100.3	19447.2	18039.8	20217.6
273	8732.59	8833.07	8909.96	9101.28	9306.24	9560.07	12622.8	14358.5	12679.7	17403.8	17119.2	16585.9	19054.3	19124.8	18089.6	19442.6	18039.4	20201.1
276	8733.7	8832.14	8910.83	9090.74	9306.57	9558.26	12624.1	14363.3	12675.7	17409.4	17131	16577.8	19052.7	19119.6	18078.7	19437.4	18039.5	20183.8
279	8736.02	8831.63	8912.57	9080.9	9305.44	9555.58	12625	14366.9	12672.7	17411.1	17142.4	16568.8	19050.2	19117.5	18069	19432	18039.9	20167.6
282	8738.26	8831.22	8914.32	9071.39	9302.77	9551.35	12624.2	14369.3	12670.9	17410.7	17152.3	16559.5	19046.7	19117.8	18062	19427.2	18040.5	20154.9
285	8738.98	8830.57	8915.57	9062.36	9298.83	9546.28	12621.1	14370.2	12669.9	17408.5	17160.7	16550.6	19042.5	19118.8	18059.1	19421.8	18040.8	20147.4
288	8738.09	8829.41	8916.04	9054.1	9293.9	9541.23	12615.9	14370.1	12669.3	17405.7	17167.1	16543	19038.3	19119	18059.9	19417.2	18040.3	20144
291	8735.36	8827.54	8915.45	9046.7	9288.6	9537.06	12609.1	14369.4	12668.8	17403.8	17172	16537.2	19034.2	19117.4	18063.2	19414.6	18038.9	20142.9
294	8731.18	8824.96	8913.65	9039.79	9283.46	9534.85	12601.2	14368.7	12668.1	17402.2	17175	16533.3	19030.7	19113.7	18067.9	19414.2	18036.6	20143.4
297	8726.26	8822.04	8911.54	9033.18	9278.89	9535.74	12592.5	14367.6	12666.9	17399.9	17176.5	16531.4	19028.5	19108.1	18072.2	19415.5	18033.3	20144.5
300	8721.29	8819.21	8909.8	9026.82	9274.98	9539.76	12582.9	14366.7	12665	17397.3	17176.2	16530.7	19027	19101.5	18074.7	19418.4	18030.2	20144.4
303	8716.17	8816.85	8908.96	9020.54	9272.11	9545.96	12572.8	14366	12662.4	17394.3	17174.9	16530.2	19024.7	19094.3	18075.8	19421.4	18027.8	20144
306	8711.3	8815.18	8909.4	9014.38	9270.42	9553.31	12563	14365.4	12658.9	17391	17172.3	16529.3	19021.5	19086.8	18076.2	19422.9	18026	20144.2
309	8707.03	8814.46	8910.84	9008.49	9270.29	9560.87	12554.4	14365	12653.8	17388.1	17168.8	16527.4	19016.2	19079.2	18076	19422.2	18024.7	20144.4
312	8703.66	8814.43	8912.27	9002.81	9271.76	9567.66	12548.4	14365.1	12647	17386.6	17164.6	16524	19008.7	19071.7	18076	19419.2	18023.8	20144.2
315	8701.52	8814.82	8912.63	8996.76	9274.98	9572.55	12546	14365.3	12638.3	17386.3	17160.1	16519.4	18999.7	19063.9	18076.9	19413.9	18021.8	20144.5
318	8700.98	8815.25	8911.45	8990.34	9279.18	9575.66	12546.8	14365.1	12628.5	17386.4	17154.9	16513.9	18991.1	19055.6	18078.1	19406.6	18018.3	20144.4
321	8701.79	8815.9	8908.51	8983.65	9283.44	9577.23	12549.6	14364	12618.3	17386.1	17148.4	16507.5	18983.1	19046.7	18078.9	19398	18013.3	20143.2
324	8703.49	8816.5	8904.34	8976.49	9286.62	9576.9	12553	14361.8	12609.1	17384.5	17140.4	16500.1	18975.9	19036.8	18080	19388.2	18007.5	20141.5
327	8705.41	8817.06	8899.65	8969.5	9288.17	9574.33	12555.3	14358.5	12601.6	17380.2	17130.6	16491.8	18968.9	19025.8	18080.7	19378.1	18000.9	20138.9
330	8706.79	8817.62	8895.36	8963.7	9287.52	9570.24	12555.2	14354.5	12596.4	17374	17118.5	16483	18961.3	19015	18080.8	19369.2	17994.8	20134.7
333	8707.22	8818.51	8891.56	8959.52	9285.12	9564.79	12552.6	14350.4	12593.5	17366.6	17105.5	16474.7	18951.5	19005.7	18080.7	19362.7	17990	20128.7
336	8706.65	8819.06	8887.98	8956.73	9281.63	9558	12548	14346.7	12592	17359.1	17093.2	16467.8	18940.3	18998.4	18080	19359.2	17986.8	20120.6
339	8705.19	8819.29	8884.17	8955.77	9277.86	9551.21	12542.8	14343.5	12591.8	17352.8	17082.9	16462.7	18929.2	18993.7	18078.3	19359.1	17985.1	20109.8
342	8703.6	8819.21	8879.78	8955.96	9274.13	9545.89	12538.5	14340.7	12592.2	17348.9	17075.7	16459.9	18919	18991.5	18075.3	19361.3	17985.3	20097.8
345	8702.78	8818.76	8874.25	8956.32	9270.82	9542.89	12536.6	14337.8	12592.7	17347.1	17072.3	16458.3	18910.8	18989.8	18070.9	19363.2	17987.4	20086.2
348	8703.09	8817.55	8867.81	8956.32	9267.62	9543.18	12538.4	14334.7	12591.7	17347.1	17071.4	16455.2	18904.6	18986.2	18065	19363.5	17990.8	20078.1
351	8704.97	8816.14	8860.75	8955.94	9264.42	9547.4	12544.3	14331.1	12590.1	17348.4	17071.8	16450	18899.4	18980.1	18057.8	19361.1	17995.2	20074.8
354	8708.43	8814.43	8853.53	8954.91	9260.27	9555.85	12555.2	14327.5	12583.8	17350.9	17071.2	16438.6	18891.4	18968.2	18050.3	19355.8	17999.2	20081.2
357	8712.63	8812.51	8846.06	8953.38	9256.15	9565.73	12567.7	14323.5	12577.3	17353.5	17071	16426	18884.1	18954.9	18042.2	19348.7	18003.7	20089.6

## Sheet: Fig. 1h
	CDAB/SA=0.6 μM/0			CDAB/SA=0.6 μM/0.6 μM			CDAB/SA=0.6 μM/1.2 μM			CDAB/SA=0.6 μM/1.8 μM			CDAB/SA=0.6 μM/2.4 μM			CDAB/SA=0.6 μM/3.0 μM
Time/min	N1	N2	N3	N1	N2	N3	N1	N2	N3	N1	N2	N3	N1	N2	N3	N1	N2	N3
0	7192.5	7272.27	6558.92	7268.27	7102.98	7150.2	7535.3	7303.5	7003.52	7073	7319.98	7550.8	8053.05	8209.47	7007.55	7499.17	8272	9282.4
3	7511.17	7586.65	6798.2	7474.38	7513.15	7501.1	8089.12	7925.75	7581.35	7852.4	8153.95	8480.47	9089.65	9106.65	7694.27	8433.92	9173.05	10071.1
6	7754.74	7843.51	6921.08	7773.39	7846.67	7812.63	8581.59	8458.23	8125.83	8495.38	8833.62	9202.36	9919.89	9856.34	8346.62	9204.91	9949.28	10639.5
9	7986.75	8081.02	7043.65	8039.85	8158.01	8095.72	9042.45	8966.62	8627.9	9095.78	9482.06	9885.97	10669.4	10544.2	8944.16	9907.66	10659.3	11146.1
12	8216.53	8314.38	7164.42	8301.05	8463.27	8374.38	9493.96	9463.68	9119.8	9684.37	10117.6	10558	11403	11217	9529.17	10595.2	11352.8	11640.9
15	8438.08	8532.72	7282.25	8541.17	8751.28	8634.23	9917.78	9934.44	9578.22	10239.2	10721.5	11194.6	12077.9	11841.1	10072.9	11230.7	11993.5	12091
18	8654.78	8738.56	7395.72	8766.47	9024.25	8881.31	10315.8	10376.1	10007.6	10765.4	11291.1	11796	12705	12424.2	10583.2	11823.2	12587.5	12508.5
21	8866.01	8932.09	7503.76	8975.99	9282.38	9113.89	10686.9	10786	10406.2	11259.9	11820.8	12355.7	13279.9	12960.9	11056.3	12366.1	13129.7	12888.9
24	9072.01	9114.08	7606.41	9172.95	9525.76	9335.41	11033.7	11164.9	10776	11728	12310.7	12873.2	13808.6	13452.4	11496	12863.2	13624.4	13238.5
27	9273.73	9286.26	7704.08	9358.86	9757.4	9546.81	11357.6	11515.1	11119.4	12170.4	12762.1	13349.8	14291.6	13901.7	11905.5	13317.1	14074.3	13559.8
30	9470.98	9451.23	7797.63	9533.63	9976.87	9748.15	11663	11840.5	11440	12587.9	13176.7	13790.1	14733.9	14312.2	12287.4	13731.9	14483.4	13857.7
33	9661.38	9610.38	7887.87	9699.45	10185.1	9940.22	11949.3	12145	11740.1	12979.9	13558.3	14198.3	15140.9	14684	12643.4	14109.8	14855.9	14132
36	9843.88	9763.72	7976.03	9856.4	10381.2	10124.1	12215.9	12430.3	12019.7	13345.3	13911.6	14578	15514.1	15020.9	12976	14455.9	15194	14385.7
39	10017.6	9912.41	8062.13	10004.9	10566.9	10298.9	12463.4	12698.1	12280.8	13682.9	14239.1	14933.1	15856.1	15329.7	13287.3	14775.2	15501.2	14618.9
42	10181.8	10055.6	8145.85	10145.2	10740.4	10462.7	12692.5	12951.4	12524.2	13994.9	14544.9	15264	16171.2	15612.3	13576.3	15068.8	15779.6	14830.9
45	10336.3	10192.9	8227.79	10278.8	10903	10617.4	12903.4	13190.7	12750.2	14282.1	14831.9	15572	16459.7	15870.8	13843.3	15338.2	16032.7	15021
48	10482.3	10322.3	8307.27	10404.8	11053.3	10761.5	13100.3	13415.1	12959.7	14546.7	15101.2	15858.6	16721.1	16110.1	14088.3	15585.8	16263.7	15191.9
51	10620.6	10443.7	8383.27	10523.6	11190.7	10894.3	13285.8	13628.2	13156.5	14791.9	15353.2	16126	16956.5	16331.5	14311	15811.4	16475.9	15343.5
54	10752.5	10557.8	8456.07	10635.2	11315.8	11016.9	13460.5	13830.8	13341.6	15017.7	15588.9	16374.9	17166	16531.9	14510.1	16015	16671.3	15477.1
57	10878.1	10665.3	8527.15	10740.5	11431.5	11131.6	13625.7	14023.6	13516.2	15224.2	15807.9	16608.5	17349.5	16713.4	14689.5	16198.1	16851.6	15595.6
60	10996.1	10766.8	8596.09	10840.1	11538.8	11238.6	13781.2	14207.4	13680.8	15412.8	16010.6	16826	17511.3	16876.6	14850.5	16362.8	17019	15701.3
63	11106.2	10864.4	8663.5	10936.1	11640.5	11338.8	13925.7	14383.2	13835.6	15583.7	16198	17026.8	17653.5	17021	14995.5	16511.6	17174	15794.3
66	11207.4	10958.8	8730.72	11028.5	11738.7	11433.4	14058.2	14548.6	13977.8	15737.5	16371.8	17210.8	17780.2	17148.6	15126.2	16646.8	17317.6	15876.7
69	11297.8	11049.2	8797.74	11118.5	11832.2	11522.3	14179.8	14704	14108.5	15877.4	16531.5	17378.1	17896.1	17263.3	15245.4	16770.1	17450.6	15951.1
72	11378.2	11136.3	8862.54	11205.1	11919	11605.1	14290	14846.7	14228.6	16005.2	16679	17528.9	18003.1	17365.8	15352.2	16882.9	17574.4	16018
75	11451.8	11220.5	8924.53	11287.8	11999	11681.3	14390.8	14976.7	14339.5	16123.1	16816.2	17666.3	18099.7	17458.9	15448.6	16986.1	17687.4	16077.3
78	11519.3	11301.2	8982.56	11364.9	12072.2	11752.7	14483.1	15094.9	14443.2	16234.4	16945.8	17792.5	18187.6	17545.7	15534.4	17079.3	17789.3	16131.3
81	11583	11379.1	9035.39	11436.1	12140.1	11819	14569	15202	14542.5	16340.6	17067	17909.8	18265.8	17626.7	15610.6	17162.3	17879.9	16179.7
84	11645.8	11453.7	9081.85	11500.8	12205.4	11880.5	14648.9	15298.3	14637.1	16441.2	17183.2	18020.1	18333.6	17702.9	15678.9	17235.3	17959.7	16221.8
87	11707.3	11524.4	9122.96	11559.2	12270.4	11937.2	14723.5	15386.7	14725.3	16536.1	17296.3	18124.4	18392.5	17776.2	15741.3	17298.9	18027.4	16258
90	11765.1	11590.2	9159.25	11610.5	12335	11989.5	14791.4	15467.7	14806.8	16624	17404.2	18221.8	18445.5	17846.9	15797.8	17354	18085.1	16288.9
93	11819	11650.6	9192.43	11655.8	12399.2	12035.8	14853	15540.8	14881	16702.8	17505	18312.1	18494.1	17913.1	15850.9	17402.1	18134.9	16313.2
96	11868.5	11705.2	9223.18	11695.5	12460.8	12076.3	14907.3	15607.1	14946.7	16771.3	17602.3	18394.4	18539.7	17975.4	15901.9	17446	18179	16331.2
99	11912.3	11754.6	9252.83	11730.1	12518.4	12111.1	14953.7	15667.1	15004.4	16830.2	17694.3	18468.8	18583.2	18033.6	15949	17488.3	18218.5	16344.4
102	11951.3	11799.5	9281.52	11760.5	12571.7	12141.3	14992.7	15721.8	15057.3	16880.4	17779	18534.1	18624.4	18085.9	15991.4	17530.1	18255.3	16353.6
105	11987.4	11840.9	9308.73	11788.7	12621.6	12168.3	15025.9	15774.2	15106.3	16923.9	17859	18591.9	18661.2	18131.4	16028.7	17571.6	18289.8	16360.3
108	12022.7	11879.8	9333.33	11816.1	12667.8	12194.9	15053.2	15828.3	15154	16962.2	17935.1	18644.1	18691.3	18169.2	16057.3	17611.1	18318.4	16366.7
111	12057.1	11917.1	9355.42	11843.3	12711.9	12222.2	15075.6	15886	15201.8	16997.5	18005.2	18691.2	18714.6	18200.1	16076.3	17647.6	18340.7	16373.9
114	12094.2	11953.5	9374.5	11873.5	12753.4	12255.4	15093.2	15953.1	15253.9	17031	18068.4	18736.7	18727.1	18218.8	16082.8	17676.4	18349.9	16382.7
117	12131.6	11989.4	9392.05	11903.7	12794.3	12288.9	15109.6	16022.2	15305.7	17063.6	18131.2	18780.9	18736.5	18235.4	16086.1	17703.7	18356.9	16392.3
120	12175.2	12025.1	9406.25	11940.4	12830.8	12335.2	15119.3	16108.3	15366.8	17095.6	18182.6	18827.5	18729.5	18233.2	16069.6	17716.3	18338.9	16404.5
123	12154.3	12072.1	9383.05	11871.2	12922.3	12334.8	15201	15928.9	15307.6	17144.2	18256.5	18878.3	18797.6	18351.9	16264.4	17809.2	18374.1	16458.8
126	12182	12082.7	9423.48	11891.9	12912.8	12342.5	15191.3	15975.1	15362.2	17176	18293.4	18904.1	18802.8	18364.2	16254.7	17817.3	18410	16460
129	12206.5	12092.5	9453.1	11910.1	12909.8	12353.8	15197.8	16006.1	15404.4	17199.4	18331.7	18926.3	18809.2	18382.3	16247.1	17830.3	18433.7	16458.7
132	12230.5	12102.8	9481.65	11927.7	12908	12364.5	15206.2	16036.8	15446.5	17222.2	18370.6	18947.1	18815.5	18398.8	16240.1	17843.5	18456.2	16456.8
135	12252.3	12113.5	9503.67	11943.3	12910.2	12375.8	15223.6	16060.4	15482.4	17240.6	18410.2	18964.7	18822.3	18415.7	16234.9	17858.5	18472	16453.3
138	12273.1	12125.4	9522.48	11956.9	12914.1	12385.5	15244.5	16081.7	15516.9	17256.7	18450.5	18979.1	18830.1	18429.3	16230.9	17872.6	18484.9	16449.4
141	12292	12138.6	9537.6	11967.9	12919.6	12393.2	15268.1	16100.2	15548.7	17270.7	18491.8	18990.6	18838.6	18439.8	16228.6	17884.9	18495.2	16446
144	12309.8	12153.2	9550.13	11976.6	12925.6	12398.6	15292.3	16117.7	15578.6	17283.7	18532.4	19000.5	18846.9	18446.5	16227.6	17894.2	18505.1	16444
147	12326.3	12168.6	9560.1	11983.1	12931.6	12402.4	15314.1	16133.1	15606.5	17296.4	18572.2	19009.7	18855.7	18450.7	16227.6	17899.7	18515.1	16443.9
150	12341.4	12183.4	9567.99	11987.8	12937.5	12405.3	15333.2	16146.2	15633.1	17309.4	18611.8	19018.9	18864	18454.1	16228.1	17902.5	18525.3	16445.2
153	12355.1	12196.8	9573.25	11991.8	12944	12408.2	15349.8	16157.3	15658.7	17323.1	18650.1	19029.1	18870.7	18457.5	16229.5	17904.4	18535.5	16446.4
156	12367.9	12207.6	9576.1	11996	12951.8	12412.3	15364.1	16166.8	15684.1	17337.8	18686.4	19040.9	18875.8	18460.7	16231.3	17906.9	18545	16446.1
159	12379.4	12215.4	9576.71	12000.6	12960.4	12417.2	15375.7	16174.6	15711.2	17352.9	18721.4	19054	18879.4	18463.6	16233.8	17911	18553.4	16443
162	12390.3	12220.2	9575.67	12005.5	12969.2	12422.9	15386.2	16181.9	15740.4	17367.2	18755.3	19068.6	18881.6	18465	16237.3	17917	18560.2	16437.2
165	12401.1	12223.1	9573.99	12010.5	12977.6	12428.6	15396	16189	15770.6	17379.2	18787.2	19084.5	18883.1	18463.9	16241.4	17924.1	18565.5	16429.5
168	12410.8	12224.9	9572.9	12015.2	12984.9	12434.4	15405.2	16195.3	15801.1	17388.3	18818.3	19101.4	18884.1	18460.6	16246	17931.4	18569.3	16420.9
171	12419.1	12226.4	9573.58	12019.6	12989.8	12439.7	15414.7	16200.8	15832	17393.5	18850.5	19118.1	18885	18455.6	16250.9	17937.8	18572	16412.3
174	12425.5	12228.3	9577	12024.1	12992.9	12444.8	15424.9	16205.5	15862	17395.5	18884.2	19134.3	18885.3	18449.5	16255.7	17943	18573.4	16404.3
177	12428.3	12230.3	9583.57	12029.5	12995.2	12449	15435.4	16209	15891	17396	18919.4	19149.3	18885.5	18443.3	16260.1	17947.3	18573.4	16396.6
180	12426.3	12231.9	9592.05	12036.2	12997.2	12452.9	15446.1	16211.6	15920.7	17396.4	18956.4	19162.9	18884.9	18438.4	16264	17951.2	18572.3	16388.4
183	12421.1	12233.3	9601.09	12043.9	12999.5	12456.3	15456.6	16214.8	15951.8	17397.6	18993.7	19175.1	18884	18435.2	16267.4	17955.3	18569.7	16379.6
186	12413.7	12234.4	9609.15	12051.8	13002.5	12459.6	15466.3	16218.8	15984.8	17400.8	19029.6	19186	18883.4	18434.3	16270.2	17960.3	18566.1	16370.6
189	12406.2	12235.1	9615.12	12059.2	13006.2	12463.1	15474.7	16224.4	16019.8	17405.3	19063.3	19195.9	18884.1	18435.7	16272	17966.4	18563.3	16361.7
192	12401.1	12235.8	9618.18	12065	13009.6	12468.1	15481.8	16231.5	16055.5	17411	19095.2	19204.9	18885.4	18439.1	16273.2	17973.1	18563	16353.6
195	12400.8	12236.9	9619.12	12069.2	13012.8	12474	15487.7	16239.6	16090.9	17417	19126	19213	18887.8	18443	16273.5	17979.5	18566.1	16347.3
198	12404.5	12238.2	9618.96	12071.8	13014.5	12480.3	15492.8	16247	16125.3	17422.2	19157.3	19220.3	18890.8	18446.1	16273.3	17984.7	18573.7	16343
201	12411.3	12239.1	9618.81	12073.2	13015	12486.1	15497.7	16253.3	16157.5	17425.9	19190.5	19227.6	18893.7	18447.2	16272.7	17987.7	18584.7	16340.2
204	12419.1	12239.6	9619.31	12073.6	13014.1	12490.5	15503.3	16257.6	16187.7	17428.8	19226.7	19234.6	18895.2	18445.6	16272.4	17987.6	18596.2	16338.1
207	12426.3	12239.3	9621.06	12073.3	13011.8	12492	15509.9	16260.3	16216.3	17429.8	19265.4	19240.9	18896.1	18441.1	16272.5	17984.6	18605.7	16335.7
210	12431.5	12237.7	9624.08	12072.5	13008	12490.4	15517.2	16261.9	16242.8	17429.6	19306.2	19246.6	18896.4	18434.1	16273.3	17979.4	18611	16331.7
213	12434	12234.8	9627.91	12071.4	13004.8	12486.3	15525.1	16263.9	16266.2	17429.1	19348.1	19251	18896.2	18425.7	16274.8	17972.6	18610.6	16324.6
216	12434.3	12231.1	9631.99	12070.7	13002	12480.5	15533.4	16266.6	16286.2	17429	19390.8	19253.4	18895.5	18417	16277.1	17965.4	18606	16314.4
219	12433.2	12226.9	9635.99	12071.1	12999.8	12474.3	15540.8	16270.2	16302.1	17428.9	19432.5	19254	18894.7	18408.5	16279.4	17959	18599	16301.5
222	12430.8	12222.9	9639.54	12072.8	12998.5	12468.9	15546.4	16274.3	16314	17429.3	19472.8	19254	18892.9	18400.6	16281.4	17953.5	18591.6	16286.6
225	12427.2	12219.6	9642.33	12075.8	12998	12465.2	15550	16278.2	16323	17429.6	19510.6	19254.4	18889.2	18394.4	16282.4	17949	18585.3	16270.5
228	12423.5	12217.3	9644.45	12080.2	12996.2	12462.8	15550.4	16280.6	16331.7	17427	19542.9	19258.3	18882	18389.6	16281.8	17943.7	18580.6	16255.1
231	12419.6	12216.1	9646.12	12085.2	12992.9	12461.9	15547.3	16281.3	16341	17421.1	19569.5	19266.2	18871.1	18386.2	16279.4	17937.5	18576.9	16240.8
234	12416.4	12215.8	9647.34	12089.8	12987.5	12461.1	15540.2	16280.1	16354.4	17406.8	19586	19283.8	18853	18384.5	16275	17925.1	18573	16228.4
237	12413.1	12215.9	9648.45	12094.7	12981	12460.8	15531.9	16277.9	16368.4	17391.5	19600.3	19302.8	18833.5	18383.4	16269.8	17912.6	18569.5	16216.6
240	12412.5	12216.4	9649.22	12097.9	12971.3	12458.8	15517.8	16273.8	16391.3	17359.3	19597.2	19339.4	18801.5	18384.1	16262.3	17886.7	18563.6	16208
243	12432.9	12119.6	9559.65	12014.1	12950.4	12428.6	15654.4	16290.3	16381.8	17440.1	19721.4	19246	18877.1	18407.4	16240.4	17954.8	18422.6	16255.8
246	12413.9	12130.9	9570.04	12029.7	12964.2	12428.6	15622.5	16295.7	16354.5	17448.8	19746.3	19258.9	18868.6	18407.1	16243.8	17943.3	18462	16251.6
249	12402	12136.1	9577.66	12038.1	12971.7	12423.7	15602.6	16301.8	16339.5	17457.2	19773.5	19267.9	18860.1	18405.9	16248.3	17935.8	18482.1	16251.7
252	12391.3	12140.9	9584.22	12045.1	12977.8	12420.1	15584.1	16306.8	16326.3	17464.2	19799.3	19275.7	18853.6	18404.6	16252.5	17928.3	18499.9	16251.4
255	12385	12142.5	9589.11	12047.3	12980	12416.5	15572.5	16310.8	16320.6	17469.5	19824.1	19281.2	18849.3	18402.9	16256.9	17922.7	18506.4	16251.9
258	12381.3	12143.3	9592.65	12046.1	12979.3	12415.7	15564.3	16312.7	16319	17472.1	19846.1	19285.7	18848.8	18401.5	16260.8	17918	18507	16251
261	12380	12142.8	9595.79	12042.1	12977.1	12418.3	15559.4	16312.5	16320.6	17472.6	19865.4	19290	18851.7	18400.5	16263.8	17915.3	18503.3	16248.6
264	12379.8	12142.4	9600.02	12036.4	12974.7	12424.4	15554.8	16310.8	16322.5	17471.5	19881.7	19296.2	18857.6	18400.7	16265.2	17914.6	18498.4	16243.6
267	12379.9	12142.7	9606.06	12030	12973.1	12432.5	15550	16309.1	16323.5	17470.3	19896.4	19305.4	18864.1	18402.7	16265.2	17917	18493.9	16237.3
270	12379.9	12143.6	9613.23	12023.3	12973.1	12440.9	15544.8	16308.3	16322.6	17470.2	19911	19316.7	18869.5	18406.7	16263.3	17922.6	18491.2	16230.9
273	12379.4	12144.9	9621.43	12017.3	12974.4	12448.1	15539.3	16309.5	16319.8	17472.2	19925.3	19329.3	18872.1	18412.3	16259.7	17930.2	18489.9	16226.1
276	12378.3	12146.8	9629.04	12012.2	12976.3	12453.2	15534.1	16313.3	16315.3	17476	19939.5	19341.3	18871.5	18419.8	16255	17937.7	18488.9	16223.6
279	12376.7	12148	9634.56	12008.4	12978.3	12456.8	15530.8	16319.1	16310.4	17481.3	19953	19350.6	18867.5	18427.6	16249.9	17943.1	18488.2	16224.3
282	12374.1	12147.8	9637.48	12005.9	12979.7	12459.3	15529.8	16325.1	16305.5	17487.2	19965	19355.5	18861.3	18434.5	16244.8	17944	18487.6	16228
285	12370.9	12146.1	9638.16	12005.3	12979.8	12461	15530.7	16330.5	16301.1	17492.8	19974.8	19356.3	18854.2	18439.6	16240.4	17939.5	18487.1	16234
288	12367.5	12142.5	9636.67	12005.3	12978.6	12462.1	15533.6	16334.5	16297.8	17496.9	19983	19352.6	18847.6	18443	16237.1	17930.4	18487.4	16240.5
291	12363.4	12137	9634.83	12005.1	12976	12461.8	15538.1	16336.3	16295.9	17499.1	19989.9	19345.6	18842.1	18443.6	16234.6	17918.6	18489.4	16246.4
294	12359.3	12130.8	9633.48	12005	12972	12458.8	15543.8	16336.1	16295.5	17499.6	19996.7	19336.7	18837.9	18443.5	16232.6	17906.6	18493.3	16250.3
297	12355.9	12125.2	9633.09	12004.4	12967.6	12453.4	15550.1	16335	16296.5	17498.4	20003.6	19327.6	18834.9	18443.3	16230.8	17896.7	18498.7	16251
300	12353.4	12121.1	9633.61	12003	12963.5	12446.4	15557.4	16333.6	16298.3	17496.3	20010.3	19319.3	18832.6	18443.4	16228.9	17889.5	18505.5	16247.7
303	12352.2	12119.4	9635.13	12001.8	12960.7	12438.8	15565	16332.7	16300	17493.8	20016.2	19313.6	18830.3	18443.6	16226.6	17885.5	18512.1	16241.4
306	12353	12120.5	9636.06	12001.2	12959.8	12432.2	15572	16333	16300.9	17491.5	20020.6	19311.3	18827.8	18444.2	16224.3	17883.5	18516.8	16233.2
309	12355.4	12123.4	9635.72	12001.1	12961	12428.5	15577.4	16334.8	16300.8	17489.3	20022.9	19313.1	18825.2	18443.4	16222.3	17882	18518.4	16224.4
312	12358.3	12126.6	9633.53	12001.1	12963.2	12427.6	15580.9	16338.6	16300.1	17487.2	20022.9	19318.6	18822.7	18440.9	16220.6	17880	18516.7	16216.3
315	12361.1	12128.4	9629.56	12001.7	12965.4	12429.1	15581.3	16343.3	16299.4	17484.9	20021.4	19327.3	18820.6	18436.7	16219.2	17877.1	18511.5	16210
318	12362.6	12128.1	9623.92	12002.7	12966.4	12432.2	15579.2	16348.4	16299.8	17482.2	20019.4	19338.4	18819.3	18430.9	16217.9	17873.7	18504.3	16206
321	12361.9	12125.2	9617.99	12003.9	12965.1	12436.2	15575.5	16353.4	16302	17478.8	20017.7	19351.1	18819.1	18423.5	16216	17870.5	18496.9	16203.4
324	12358.9	12120.6	9612.91	12005.1	12961.6	12440	15571.4	16357.2	16305.6	17475.1	20017.1	19363.3	18820	18415.2	16213.5	17868.2	18490.6	16201.6
327	12354.6	12115.7	9609.73	12007.4	12956.8	12443	15568	16359.1	16310.2	17471.5	20018.2	19374.3	18821.3	18406.5	16210.7	17867.9	18486.1	16200.1
330	12349.3	12112	9608.96	12010.3	12951.7	12444.9	15566.6	16360	16314.7	17468.1	20021.1	19383	18822.7	18397.8	16207.8	17869.8	18484	16198.1
333	12344.1	12109.8	9610.51	12013.1	12947.2	12445.3	15567.5	16360.3	16318.6	17465.4	20025.2	19388.6	18823	18390.1	16205.2	17872.8	18483.7	16195
336	12340.2	12109.2	9613.3	12015.3	12943.9	12443.7	15570.4	16359.8	16321.7	17463.5	20029.9	19391.1	18821.2	18384.6	16203.8	17876.2	18484.3	16191.4
339	12337.7	12109.6	9616.17	12016.6	12941.7	12440.6	15574.9	16359.7	16324.6	17462.1	20034.4	19391.4	18817.6	18382.3	16203.4	17879.5	18484.5	16187.4
342	12336.1	12109.8	9617.89	12015.6	12939.7	12436.9	15580.1	16360.3	16328.3	17460.7	20038.6	19390	18813.1	18384	16203.7	17881.7	18483.4	16183.7
345	12335.5	12108.7	9617.29	12012.4	12937.5	12433.5	15584.8	16360.9	16334.4	17459	20041.9	19387.9	18808.8	18390	16204.7	17882.4	18479.5	16181
348	12335.2	12104.8	9614.06	12007.6	12935	12431.8	15588.2	16361.2	16343.7	17456.1	20045.1	19385.5	18807.3	18399.6	16206.9	17882.2	18472.4	16182.4
351	12334.6	12098.3	9608.52	12001.8	12931.8	12432.8	15590.2	16361.7	16356.2	17451.9	20048.7	19383.2	18809.9	18411.7	16209.7	17881.2	18462.1	16187.1
354	12333.7	12086.6	9601.08	11995.9	12929.5	12437.2	15590.3	16361.5	16371.9	17445.8	20054	19380.7	18819.9	18424.7	16214.9	17879.4	18449.3	16200.8
357	12332.6	12073.8	9592.64	11989.9	12926.7	12442.6	15589.6	16361.1	16389.2	17439.2	20059.4	19378.2	18831.6	18438.7	16220.4	17877.4	18435	16215.8

## Sheet: Fig. 2c
	T1=3nt,T2=4nt												T1=3nt,T2=8nt												T1=3nt,T2=12nt												T1=16nt,T2=12nt												T1=25nt,T2=12nt
	CDAB/Thr=0.6 μM/0			CDAB/Thr=0.6 μM/0.3 μM			CDAB/Thr=0.6 μM/0.9 μM			CDAB/Thr=0.6 μM/1.5 μM			CDAB/Thr=0.6 μM/0			CDAB/Thr=0.6 μM/0.3 μM			CDAB/Thr=0.6 μM/0.9 μM			CDAB/Thr=0.6 μM/1.5 μM			CDAB/Thr=0.6 μM/0			CDAB/Thr=0.6 μM/0.3 μM			CDAB/Thr=0.6 μM/0.9 μM			CDAB/Thr=0.6 μM/1.5 μM			CDAB/Thr=0.6 μM/0			CDAB/Thr=0.6 μM/0.3 μM			CDAB/Thr=0.6 μM/0.9 μM			CDAB/Thr=0.6 μM/1.5 μM			CDAB/Thr=0.6 μM/0
Time/min	N1	N2	N3	N1	N2	N3	N1	N2	N3	N1	N2	N3	N1	N2	N3	N1	N2	N3	N1	N2	N3	N1	N2	N3	N1	N2	N3	N1	N2	N3	N1	N2	N3	N1	N2	N3	N1	N2	N3	N1	N2	N3	N1	N2	N3	N1	N2	N3	N1
0	2320.82	2246.1	2344.2	2617.68	2325.04	2513.78	2247.32	2410.8	2395.74	2325.1	2452.16	2535.64	2094.82	2151.74	2182	2190.12	2373.44	2600.44	2348.84	1750.18	2468.08	2612.96	2294.3	2143.62	2598.18	2575.04	2389.2	2819.88	3134.6	3123.22	2677.26	3107.68	2774.84	3176.02	3026.7	2736.66	2289.52	2258.38	2145	2284.62	2441.36	2401.58	2429.28	2563.34	2826.94	2547.4	2792.88	2463.32	1767.5
3	2469.03	2396.44	2507.98	2789.37	2428.42	2625.51	2387.63	2565.32	2507.2	2431.74	2602.56	2697.46	2241.33	2355.2	2485.8	2545.05	2521.28	2805.78	2601.64	1955.47	2629.63	2811.78	2517.32	2486.45	2792.17	2833.82	2844.48	3498.95	3379.64	3380.99	3071.9	3746.17	3006.24	3536.41	3602.58	3396.66	2356.81	2365.65	2320.3	2515.05	2479.14	2478.93	2559.91	2770.64	2898.88	2649.16	2955.95	2669.13	1769.3
6	2596.77	2527.91	2658.04	2943.21	2522.89	2726.06	2517.99	2710.82	2611.79	2529.77	2740.94	2852.62	2364.43	2541.39	2794.56	2919.83	2646.14	2990.24	2860.9	2168.93	2765.14	2991.15	2737.32	2824.01	2958.67	3074.57	3294.34	4189.77	3595.45	3626.64	3457.63	4380.97	3207.62	3864.49	4169.46	4058.46	2415.67	2460.21	2493.26	2747.73	2520.9	2554.9	2685.64	2979	2962.96	2737.51	3115.57	2875.69	1780.56
9	2714.16	2648.67	2801	3089.32	2611.46	2821.91	2641.52	2851.83	2716	2625.1	2871.9	3002.82	2474.35	2714.92	3097.07	3292.78	2759.28	3158	3113.11	2382.48	2884.75	3156.59	2951.53	3151.69	3118.17	3303.48	3720.76	4847.94	3782.22	3859.73	3823.11	4981.43	3394.57	4164.98	4703.21	4690.83	2470.69	2550.17	2661.11	2972.76	2560.81	2628.77	2808.31	3182.13	3021.97	2820.73	3269.7	3077.36	1791.37
12	2816.39	2756.52	2932.81	3226.11	2691.67	2910.99	2757.1	2984.13	2815.56	2715.77	2993.97	3144.29	2566.36	2868.46	3388.73	3657.52	2857.29	3306.05	3355.6	2597.08	2984.18	3304.75	3157.77	3464.74	3265.17	3518.41	4115.82	5460.74	3934.13	4077.07	4160.15	5536.68	3562.44	4429.29	5190.13	5283.26	2520.27	2632.68	2822.47	3191.1	2598.94	2698.73	2925.79	3379.22	3073.79	2895.25	3418.45	3272.81	1803.19
15	2905.71	2852.84	3055.36	3353.88	2764.43	2995.78	2863.73	3112.59	2907.71	2802.78	3107.97	3280.02	2643.74	3004.48	3663.36	4005.06	2941.91	3435.01	3585.34	2806.71	3067.79	3435.87	3352.66	3760.49	3404.27	3721.38	4474.12	6018.74	4058.47	4276.96	4463.05	6039.02	3714.2	4658.45	5627.47	5826.02	2565.19	2708.37	2974.32	3399.17	2634.75	2763.5	3037.22	3566.87	3119.35	2964.6	3558.63	3459.63	1814.31
18	2982.62	2938.87	3168.83	3473.2	2829.02	3076.36	2962.97	3231.54	2990.65	2886.51	3213.99	3406.46	2708.82	3121.99	3918.02	4328.72	3014.84	3545.81	3799.79	3011.36	3138.39	3551.72	3536.29	4037.25	3532.89	3912.16	4797.39	6515.9	4157.72	4458.81	4732.24	6488.14	3849.73	4855.35	6010.92	6318.45	2606.89	2778.61	3118.36	3597.85	2668.94	2823.05	3141.8	3746.22	3158.43	3025.97	3692.82	3637.09	1824.9
21	3047.87	3013.34	3272.64	3584.22	2887.49	3153.63	3052.94	3344.03	3064.07	2967.26	3312.19	3527.5	2763.71	3224.49	4149.68	4631.56	3077.15	3640.36	3996.83	3209.21	3198.84	3652.32	3708.39	4294.95	3652.63	4090.51	5087.5	6958.93	4239.84	4624.75	4967.66	6886.63	3972.19	5023.16	6346.08	6760.29	2644.82	2842.6	3253.74	3788	2699.74	2877.51	3239.6	3914.62	3193.36	3081.51	3817.49	3804.34	1834.44
24	3103.3	3079.04	3370.09	3689.08	2938.3	3225.2	3136.18	3446.91	3127.95	3045.15	3404.04	3640.59	2810.71	3312.1	4361.34	4905.25	3129.6	3719.24	4177.52	3397.71	3250.05	3738.81	3867.14	4531.04	3759.9	4255.73	5348.58	7344.96	4306.51	4773.11	5172.78	7239.55	4080.38	5165.1	6634.8	7156.35	2680.74	2903.64	3380.82	3964.17	2728.14	2927.91	3330.28	4074.37	3224.56	3131.1	3934.86	3962.89	1843.87
27	3151.03	3135.68	3459.55	3787.46	2983.36	3293.16	3211.62	3544.59	3182	3119.48	3489.85	3748.02	2848.68	3388.32	4551.4	5154.76	3174.35	3786.72	4341.87	3577.59	3293.38	3812.63	4014.1	4746.8	3857.31	4407.65	5582.22	7683.58	4361.87	4905.77	5348.89	7550.44	4175.91	5284.05	6885.38	7507.73	2713.11	2959.65	3499.51	4129.64	2753.57	2975.28	3415.18	4224.6	3252.18	3177.32	4043.27	4112.45	1853.46
30	3192.07	3187.14	3543.13	3880.51	3021.93	3354.67	3282.76	3635.1	3227.59	3188.73	3569.58	3848.32	2880.48	3453.68	4723.75	5375	3212.99	3842.99	4492.28	3745.86	3329.08	3874.89	4149.05	4941.17	3941.64	4544.88	5792.16	7976.51	4407.68	5020.18	5500.93	7824.2	4260.06	5383.03	7099.23	7819.02	2742.97	3011.46	3610.47	4279.96	2777.14	3019.24	3493.89	4365.79	3277.75	3218.88	4144.43	4255.67	1862.27
33	3227.62	3233.16	3618.14	3967.59	3057.66	3412.17	3348.28	3719.14	3266.32	3252.84	3643.48	3941.47	2905.83	3510.4	4875.63	5576.55	3246.87	3891.54	4627.63	3906.09	3358.29	3927.7	4274.43	5118.79	4015.59	4667.3	5979.67	8237.02	4446.51	5119.79	5631.16	8065.53	4334.59	5466.82	7279.52	8094.15	2769.82	3056.62	3713.8	4423.52	2798.94	3059.3	3566.61	4498.08	3300.19	3256.64	4239.54	4390.42	1870.35
36	3257.14	3274.06	3686.85	4048.82	3088.52	3463.57	3408.81	3798.65	3298.38	3311.31	3712.01	4028.36	2927.66	3558.42	5013.48	5756.11	3277.17	3931.51	4750.78	4055.39	3383.88	3971.52	4389.3	5278.59	4078.45	4774.24	6150.37	8465.31	4478.64	5206.59	5743.82	8279.35	4400.93	5536.97	7430.75	8335.63	2794.16	3097.62	3809.85	4555.7	2819.22	3095.71	3633.1	4621.17	3321.39	3289.7	4327.79	4517.22	1877.52
39	3282.15	3308.85	3750.4	4124.68	3116.44	3511.55	3464.42	3872.16	3324.94	3365.03	3776.3	4109.57	2945.5	3600.16	5134.62	5917.93	3304.01	3965.61	4860.08	4194.5	3403.83	4007.24	4495.55	5423.08	4132.01	4867.31	6304.61	8667.66	4505.03	5283.48	5838.8	8469.17	4458.71	5595.96	7559.85	8548.96	2816.79	3135.85	3898.73	4679.84	2836.83	3128.4	3693.74	4735.25	3338.91	3320.07	4409.87	4635.93	1884.77
42	3303.26	3339.98	3809.25	4194.7	3138.99	3553.22	3514.64	3942.76	3346.66	3412.47	3835.66	4184.98	2961.03	3635.52	5243.62	6060.01	3327.84	3993.42	4959.37	4322.38	3421.94	4036.35	4592.57	5552.93	4177.69	4948.11	6446	8844.79	4528.53	5351.21	5919.12	8642.5	4508.13	5643.19	7671.32	8736.32	2837.59	3171.69	3982.32	4794.31	2853.61	3159.22	3749.77	4841.28	3356.06	3347.35	4485.33	4747.63	1891.06
45	3321.48	3367.17	3862.93	4260.28	3159.49	3589.35	3562.01	4007.78	3365.32	3453.9	3890.79	4256.11	2973.91	3666.54	5338.65	6187.19	3348.17	4018.41	5047.89	4440.97	3436.36	4060.12	4682.22	5669.8	4215.94	5016.88	6571.52	9001.29	4548.11	5408.74	5987.38	8799.34	4552.37	5683.43	7768.24	8899.05	2857.48	3204.11	4060.21	4901.23	2869.09	3187.72	3801.7	4941.71	3370.59	3372.08	4556.44	4853.91	1897.17
48	3337.35	3392.23	3911.24	4320.2	3177.7	3620.72	3603.53	4069.71	3379.6	3488.67	3942.09	4323.62	2985.19	3692.01	5424.65	6298.04	3365.4	4037.17	5128.45	4549.47	3450.06	4081.29	4763.56	5775.75	4248.73	5075.2	6684.7	9137.82	4565.13	5457.19	6046.1	8942.37	4590.5	5716.32	7850.71	9043.87	2876.01	3233.16	4132.91	5000.11	2885.14	3213.59	3848.69	5035.4	3385.73	3394.69	4623.35	4953.51	1903.05
51	3351.17	3412.48	3954.03	4376.09	3194.64	3648.41	3643.91	4126.9	3390.78	3518.91	3987.98	4389.35	2994.02	3713.11	5500.46	6397.45	3381.51	4054.31	5199.07	4651.29	3464.68	4099.08	4838.36	5871.31	4275.13	5124.82	6786.44	9258.82	4578.45	5496.99	6096.1	9069.94	4625.17	5743.75	7921.19	9169.99	2892.7	3258.65	4199.82	5093.47	2898.05	3237.26	3892.28	5124.82	3399.07	3414.95	4685.96	5046.68	1908.44
54	3363.3	3431.14	3994.25	4428.46	3209.07	3672.03	3679.29	4180.12	3399.28	3545.32	4030.41	4448.79	3001.44	3731.02	5569.02	6486.1	3396.38	4067.1	5262.3	4744.15	3475.55	4113.88	4905.58	5956.41	4297.57	5166.2	6877.43	9367.13	4590.52	5532.24	6136.04	9188.26	4653.13	5766.41	7983.18	9283.97	2908.54	3282.56	4262.55	5179.72	2910.44	3259.37	3931.79	5204.44	3411.56	3434.13	4744.06	5135.04	1913.5
57	3373.29	3447.32	4032.06	4478.11	3221.34	3690.89	3712.64	4229.8	3407.21	3568.45	4068.08	4503.23	3008.09	3747.03	5630.3	6565.11	3410.58	4079.88	5319.07	4832.89	3486.05	4124.59	4965.99	6032.14	4317.14	5201.8	6961.37	9463.19	4601.59	5560.64	6169.63	9299.44	4676.66	5784.83	8033.67	9383.99	2923.45	3304.04	4320.47	5260.04	2922.3	3279.13	3968.61	5280.65	3422.12	3451.62	4798.8	5218.54	1917.99
60	3381.12	3461.29	4068.06	4523.91	3232.68	3707.78	3742.59	4275.99	3415.1	3588.55	4103.5	4550.6	3014.11	3761.41	5685.26	6636.04	3422.59	4089.6	5369.88	4914.01	3492.12	4133.09	5020.71	6100.91	4333.74	5230.6	7035.56	9549.86	4611.02	5584.78	6197.33	9398.94	4695.76	5800.85	8077.17	9473.19	2937.4	3324.12	4375.4	5333.55	2933.95	3297.9	4002.28	5350.22	3430.74	3467.95	4849.57	5295.92	1923.1
63	3387.88	3473.32	4100.42	4567.8	3242.8	3721.33	3770.84	4320.36	3421.46	3605.6	4135.12	4596.37	3020.04	3773.29	5733.51	6697.43	3431.83	4097.3	5415.59	4989.98	3498.23	4139.54	5069.14	6163.41	4348.18	5256.08	7105.39	9625.41	4618.52	5604.28	6223.39	9488.88	4711.48	5813.74	8111.77	9552.64	2949.97	3342.23	4425.58	5402.12	2945.05	3314.01	4033.78	5417.17	3440.77	3483.51	4899.08	5368.49	1928.42
66	3394.8	3483.72	4128.9	4608.34	3251.7	3735.22	3797.49	4361.87	3426.91	3621.03	4164.32	4637.39	3024.23	3784.34	5775.76	6754.69	3439.69	4102.78	5455.29	5060.8	3501.87	4145.33	5114.17	6220.46	4359.38	5274.94	7165.79	9696.65	4625.71	5622.01	6244.35	9567.36	4725.25	5825.92	8145.79	9621.97	2961.07	3358.67	4472.6	5465.93	2954.4	3331.58	4063.61	5477.68	3449.7	3496.69	4943.33	5437.08	1933.5
69	3401.14	3493.01	4155.46	4646.83	3259.7	3745.91	3821.67	4402.05	3429.87	3633.93	4190.49	4677.15	3028.05	3793.53	5814.45	6803.62	3446.3	4107.81	5491.78	5126.96	3505.22	4149.57	5155.06	6270.98	4368.31	5292	7221.64	9759.21	4631.05	5637.26	6263.55	9639.65	4736.95	5836.73	8176.91	9682.52	2971.41	3373.78	4515.83	5525.01	2964.09	3346.92	4091.28	5535.17	3457.89	3508.84	4985.88	5503.11	1938.18
72	3406.79	3501.95	4179.27	4682.23	3266.08	3756.63	3843.83	4439.38	3432.76	3645.39	4215.96	4712.71	3030.66	3803.17	5847.84	6850.46	3453	4112.72	5525.21	5188.55	3508.22	4152.78	5192.65	6316.29	4376.34	5304.79	7269.68	9817.57	4637.15	5649.85	6277.18	9706.8	4747.04	5846.33	8204.34	9735.3	2980.1	3386.89	4556.09	5580.79	2972.1	3362.3	4116.58	5586.57	3464.52	3519.51	5025.04	5565.04	1942.14
75	3410.38	3509.99	4202.35	4715.21	3272.76	3764.51	3864.7	4475.29	3434.33	3654.46	4237.69	4747.97	3033.14	3811.14	5878.66	6891.42	3458.86	4117.11	5555.2	5245.3	3512.69	4155.47	5225.14	6356.65	4383.33	5315.76	7314.06	9867.76	4642.04	5660.02	6289.15	9767.89	4756.2	5854.41	8227.45	9780.96	2988.1	3398.93	4592.98	5632.36	2980.24	3375.64	4139.97	5636.15	3470.68	3530.47	5064.38	5622.03	1946.26
78	3413.23	3517.19	4222.72	4745.69	3277.97	3771.23	3884.71	4507.53	3436.22	3662.57	4258.33	4777.94	3035.16	3819.66	5905.7	6928.98	3463.97	4120.77	5582.48	5297.97	3516.98	4157.85	5252.96	6393.59	4390.73	5323.31	7354.95	9913.47	4647.24	5667.98	6299.86	9822.74	4762.85	5860.55	8249.16	9823.45	2995.64	3410.16	4627.41	5680.23	2987.47	3389.19	4162.51	5680.14	3477.64	3540	5101.29	5674.61	1950.08
81	3415.52	3523.04	4242.81	4774.18	3284.54	3777.35	3903.68	4538.56	3436.71	3667.41	4275.4	4807.58	3037.86	3824.16	5931.87	6960.88	3468.57	4123.57	5606.14	5347.65	3520.53	4159.06	5279.22	6426.65	4396.01	5330.61	7392.2	9953.04	4650.66	5673.4	6310.8	9868.53	4769.01	5864.99	8267.92	9861.28	3004.15	3420.42	4660.28	5723.52	2995.74	3400.97	4182.9	5724.46	3483.46	3548.09	5133.53	5724.13	1954.27
84	3417.55	3528.64	4261.91	4801.37	3289.7	3782.71	3921.08	4567.62	3437.39	3672.6	4292.15	4834.5	3040	3829.36	5955.51	6987.77	3471.71	4125.67	5628.72	5394.12	3523.5	4159.38	5304.04	6456.85	4401.15	5337.18	7426.63	9988.7	4653.78	5679.47	6318.93	9912.05	4772.77	5868.71	8284.22	9895.55	3012.16	3431.72	4692.54	5763.55	3003.64	3412.43	4203.08	5764.52	3489.42	3555.02	5163.36	5771.75	1957.67
87	3419.42	3533.34	4280.74	4827.51	3295.25	3785.61	3935.75	4595.84	3437.62	3675.6	4306.31	4862.62	3042.97	3832.91	5977.28	7013.13	3474.65	4127.65	5649.77	5438.76	3524.81	4157.89	5323.45	6482.3	4405.83	5343.16	7456.17	10020.3	4656.89	5683.97	6324.55	9951.52	4776.36	5873.94	8296.83	9924.37	3019.86	3441.43	4722.56	5800.21	3011.88	3421.28	4219.4	5802.2	3494.18	3561.02	5190.38	5816.38	1960.79
90	3421.19	3537.4	4298.13	4850.18	3298.99	3787.27	3949.17	4622.89	3438.6	3680.84	4318.89	4886.42	3044.8	3837.25	5995.96	7035.18	3476.47	4129.06	5669.3	5480.58	3526.26	4157.45	5340.7	6504.63	4410.4	5347.07	7484.16	10048.8	4660.93	5689.29	6328.9	9989.31	4778.63	5878.73	8307.81	9949.38	3026.4	3450.83	4749.82	5834.95	3018.5	3430.54	4236.3	5836.34	3497.32	3567.21	5215.35	5857.82	1964.09
93	3422.92	3540.75	4312.17	4871.14	3302.05	3787.38	3961.38	4649.35	3439.64	3684.69	4330.64	4908.01	3046.15	3840.23	6011.85	7057.66	3477.83	4130.54	5687.61	5519.47	3527.41	4155.87	5354.83	6522.79	4415.05	5348.85	7505.47	10076.2	4664.16	5692.05	6334.09	10020.8	4781.2	5882.93	8318.13	9971.35	3031.65	3457.85	4773.28	5867.63	3024.48	3437.56	4251.14	5867.51	3500.9	3573.05	5238.35	5895.64	1967.98
96	3424.82	3545.03	4324.46	4890.66	3305.01	3790.93	3973.51	4674.65	3440.05	3688.51	4341.31	4927.09	3047.39	3842.9	6025.56	7077.17	3477.66	4130.52	5702.98	5554.41	3528.94	4156.86	5372.11	6539.88	4418.29	5349.18	7526.32	10100.6	4667.62	5697.67	6337.2	10050.8	4782.76	5884.93	8327.39	9990.35	3036.41	3463.74	4795.22	5898.52	3030.6	3444.62	4266.49	5897.17	3502.64	3578.05	5258.14	5931.49	1971.81
99	3425.75	3549.35	4335.33	4910.36	3307.81	3792.86	3984.58	4698.2	3440.54	3689.44	4352.19	4948.22	3048.51	3846.03	6038.48	7096.17	3477.9	4130.81	5717.72	5586.97	3529.87	4154.75	5385.39	6553.53	4420.87	5349.61	7544.16	10124.2	4670.56	5702.34	6340.06	10076.9	4784.19	5886.57	8336.5	10007.7	3039.61	3469.32	4816.3	5927.83	3037.61	3448.64	4278.12	5926.34	3506.91	3582.02	5278.3	5965.23	1974.76
102	3426.31	3552.68	4346.96	4928.8	3310.76	3796.76	3995.42	4721.97	3440.12	3691.19	4360.3	4968.46	3050.18	3848.98	6050.21	7113.07	3478.51	4131.87	5730.34	5617.68	3530.56	4153.92	5399.1	6566.68	4422.83	5349.96	7561.5	10144.6	4674.24	5707.2	6341.25	10102.5	4784.79	5888.1	8344.98	10024	3043.4	3474.01	4836.9	5953.87	3044.24	3453.85	4289.32	5952.7	3509.31	3585.81	5295.09	5997.54	1977.71
105	3426.61	3555.41	4357.66	4947.03	3312.11	3796.72	4005.6	4742.23	3439.93	3692.73	4368.9	4987.54	3050.94	3850.6	6061.74	7126.85	3479.48	4132.14	5743.61	5646.53	3531.89	4151.73	5408.1	6577.04	4425.54	5350.71	7576.73	10161.7	4678.16	5708.91	6344.46	10124.3	4786.2	5889.13	8352.3	10039.6	3046.8	3479.67	4856.24	5978.74	3049.57	3457.3	4298.89	5978.21	3512.64	3589.97	5312.08	6027.95	1979.49
108	3427.19	3557.02	4368.72	4964.17	3314.78	3798.3	4016.4	4761.04	3439.41	3695.78	4376.04	5004.6	3051.82	3850.72	6071.79	7138.78	3479	4133.2	5752.99	5673.44	3534.49	4152.13	5417.64	6588.55	4428.47	5351.53	7589.25	10176.9	4682.28	5711.02	6346.34	10144	4785.8	5890.25	8358.05	10054.5	3050.44	3483.94	4874.63	6001.32	3053.76	3461.43	4310.84	5998.78	3514.59	3594.56	5326.63	6056.1	1981.64
111	3427.16	3558.68	4378.08	4979.24	3316.78	3799.2	4025.6	4777.25	3440.07	3696.9	4383.39	5019.43	3052.95	3851.26	6081.91	7150.73	3477.9	4133.07	5763.52	5697.19	3536.08	4152.17	5426.55	6599.72	4431.6	5352.65	7600.6	10189.7	4685.49	5713.99	6348.36	10160.9	4786.6	5890.28	8364.27	10066.2	3053.85	3489.72	4891.57	6022.61	3059.07	3463.35	4320.35	6020.8	3515.65	3597.7	5339.54	6081.81	1982.43
114	3426.85	3559.84	4387.69	4992.96	3319.83	3802.07	4034.96	4794.96	3440.85	3698.56	4390.28	5034.45	3054.07	3852.22	6091.26	7164.12	3476.38	4134.53	5772.1	5720.48	3537.36	4152.35	5437.27	6611.6	4434.67	5353.68	7609.74	10203.9	4688.73	5718.2	6348.91	10178.3	4786.1	5890.28	8370.26	10077.6	3056.91	3494.74	4908.18	6042.45	3064.59	3465.81	4331.15	6040.64	3516.69	3601.1	5351.57	6107.07	1984.15
117	3425.6	3561.13	4395.05	5005.26	3321.37	3805.13	4042.75	4812.5	3442.5	3699.27	4396.52	5047.13	3055.73	3855.6	6101.07	7179.44	3475.72	4135.58	5784.04	5742.72	3536.98	4152.14	5448.85	6622.98	4438.59	5353.6	7618.22	10217	4691.32	5722.48	6349.54	10195.1	4788.18	5889.44	8379.44	10086.4	3060.08	3501.44	4923.03	6061.16	3071.3	3467.95	4339.01	6062.71	3516.59	3603.44	5362.77	6131.57	1985.05
120	3428.7	3563.32	4406.7	5020.84	3321.06	3810.04	4046.72	4832.48	3439.66	3704.6	4403.34	5060.78	3060.58	3857.6	6108.78	7182.1	3477.02	4133.54	5785.18	5764.74	3544.44	4149.44	5456.6	6626.74	4440.26	5355.44	7629.04	10227.3	4692.66	5716.74	6357.74	10192.2	4788.04	5893.1	8376.46	10101.1	3063.76	3502.94	4937.56	6082.44	3074.46	3471.66	4349.26	6075.92	3529.02	3603.76	5374.6	6150.5	1987.96
123	3428.38	3564.93	4413.28	5035.24	3322.52	3807.72	4051.79	4844.69	3441.66	3704.84	4410.54	5076.71	3059.53	3858.74	6113.31	7195.14	3474.91	4132.92	5791.97	5781.7	3540.78	4148.18	5460.34	6631.6	4442.7	5351.48	7630.82	10237.7	4694.26	5721.6	6356.6	10207.7	4788.82	5893.54	8381.08	10108.7	3064.4	3504.68	4947.72	6097.38	3078.48	3472.26	4355.1	6095.67	3527.11	3608.2	5382.74	6170.6	1988.68
126	3427.22	3565.45	4420	5046.62	3324.92	3807.35	4058.3	4855.63	3441.86	3705.09	4414.98	5089.3	3059.82	3859.27	6117.82	7202.85	3473.59	4133.09	5795.23	5799.29	3540.64	4149.52	5465.79	6637.07	4443.39	5351.18	7636.57	10244.6	4696.98	5726.87	6356.07	10222.6	4787.77	5894.53	8381.71	10115	3067.23	3508.52	4959.26	6110.16	3081.99	3473.58	4362.07	6111.32	3527.23	3609.99	5390.27	6188.02	1988.53
129	3427.92	3567.68	4425.86	5055.77	3326.69	3808.21	4064.82	4867.67	3442.71	3705.79	4419.3	5101.4	3060.27	3859.2	6121.43	7211.6	3472.9	4134.2	5799.04	5816.6	3540.28	4149.54	5471.83	6642.73	4444.22	5349.53	7639.08	10253.9	4698.85	5729.49	6356.93	10230.3	4788.72	5895.81	8385.36	10120.3	3068.33	3509.84	4969	6125.11	3084.89	3474.77	4369.04	6125.4	3527.27	3611.64	5396.6	6204.32	1989.04
132	3427.63	3569.23	4431.97	5065.08	3327.92	3809.51	4071.22	4878.86	3441.91	3706.97	4422.86	5110.54	3061.22	3858.29	6126.65	7217.09	3471.9	4134.86	5803.05	5832.38	3540.39	4149.61	5477.32	6648.16	4445.72	5350.54	7644.73	10260.7	4701.57	5732.47	6356.8	10239.8	4789.1	5896.27	8390.01	10124.9	3070.11	3512.67	4978.85	6138.65	3087.98	3476.07	4376.22	6137.34	3527.5	3612.53	5403.37	6218.87	1990.11
135	3428.31	3571.38	4437.57	5074.17	3329.12	3810.75	4076.81	4889.91	3442.32	3708.15	4426.83	5122.59	3062.1	3857.9	6130.41	7225.14	3471.56	4134.61	5807.82	5847.59	3541.13	4149.43	5482.83	6654.18	4447.19	5350.61	7648.76	10268.1	4703.08	5735.19	6357.55	10246.6	4789.16	5895.62	8392.47	10130	3071.49	3514.5	4987.77	6155.15	3090.97	3477.77	4381.85	6149.75	3528.15	3614.03	5409.2	6233.44	1990.63
138	3426.79	3571.12	4443.91	5084.05	3330.61	3811.25	4082.01	4900.35	3442.25	3709.23	4431.14	5131.23	3063.06	3857.64	6134.61	7231.25	3471.29	4134.09	5811.17	5861.99	3542.5	4148.61	5486.03	6657.47	4448.78	5351.23	7653.9	10273.8	4705.53	5738.13	6357.67	10256.9	4788.85	5895.38	8396.7	10135.8	3073.12	3517.84	4997.52	6165.96	3094.19	3479.37	4388.81	6161.62	3532.13	3615.91	5417.11	6248.26	1991.75
141	3426.02	3571.9	4450.29	5092.64	3330.75	3812.4	4085.76	4911.45	3442.91	3709.88	4435.99	5140.16	3064.23	3858.91	6138.41	7237.88	3470.57	4134.34	5815.2	5874.92	3542.33	4147.81	5490.37	6660.33	4450.59	5351.57	7657.93	10278.8	4706.12	5739.67	6359.24	10261.1	4788.2	5896.2	8397.43	10140.6	3074.92	3520.27	5006.06	6176.42	3097.23	3481.03	4393.53	6172.27	3533.66	3617.59	5423.66	6263.14	1992.28
144	3425.36	3573.2	4455.24	5100.34	3330.67	3812.53	4089.55	4921.96	3443.43	3710.22	4439.23	5147.88	3064.66	3859.31	6140.8	7241.62	3469.97	4133.69	5819.87	5886.18	3543.57	4147.88	5493.28	6663.16	4451.68	5350.56	7659.37	10285.1	4707.13	5740.76	6360.98	10265.4	4787.81	5897.52	8399.23	10144.3	3076.01	3520.82	5011.52	6185.08	3099.68	3481.08	4397.47	6183.38	3534.76	3619.5	5429.96	6275.28	1992.61
147	3426.08	3574.82	4460.31	5107.6	3331.48	3812.79	4093.06	4931.28	3443.87	3710.22	4442.84	5156.81	3065.38	3858.64	6143.64	7248.3	3469.31	4133.21	5824.41	5897.02	3542.78	4148.54	5497.33	6665.9	4453.25	5350.23	7661.26	10291.2	4708.25	5742.28	6361.85	10270.7	4787.2	5896.94	8399.73	10149	3077.59	3521.82	5019.12	6197.7	3102.78	3481.22	4400	6193.33	3532.08	3619.42	5434.12	6286.28	1992.98
150	3426.49	3575.61	4463.91	5113.59	3332.43	3813.26	4097.12	4941.05	3443.66	3710.29	4445.61	5165.54	3065.61	3857.79	6146.09	7251.98	3468.26	4131.38	5827.46	5906.64	3544.67	4148.88	5501.12	6669.81	4454.19	5349.56	7662.33	10295.7	4709.68	5745.41	6361.37	10278.4	4788.2	5897.09	8403.39	10152	3079.32	3522.53	5025.53	6207.56	3105.09	3480.86	4402.49	6203.34	3530.77	3619.18	5436.42	6296.31	1993.12
153	3426.31	3576.29	4469.04	5120.44	3332.98	3814.01	4100.44	4949.87	3444.31	3710.1	4448.89	5173.67	3066.2	3857.49	6149.15	7257.06	3465.71	4129.92	5830.17	5915.93	3544.69	4148.68	5504.89	6672.14	4455.29	5348.76	7664.12	10299.6	4711.19	5749.74	6360.64	10287.8	4789.08	5897.01	8406.42	10155.2	3080.98	3524.87	5032.93	6216.25	3106.98	3481.82	4405.7	6211.53	3529.57	3619.12	5439.31	6307.52	1993.82
156	3426.36	3577.58	4471.99	5127	3332.08	3815.05	4104.11	4957.98	3443.99	3711.68	4452.1	5181.64	3065.96	3859.26	6150.25	7259.61	3464.59	4128.66	5830.33	5924.51	3544.67	4147.51	5507.2	6673.99	4456.09	5347.46	7664.29	10303	4710.77	5753.23	6360.2	10291.4	4789.86	5897.62	8407.76	10158	3082.06	3525.28	5037.09	6222.56	3108.01	3482.94	4409.44	6217.78	3530.67	3619.86	5442.14	6317.57	1993.79
159	3426.13	3578.97	4476.81	5134.89	3332.41	3815.01	4107.51	4963.77	3445.06	3710.96	4454.2	5189.06	3064.83	3859.95	6151.08	7265.33	3464.06	4128.92	5832.5	5933.69	3543.67	4145.84	5508.82	6674.43	4456.28	5345.24	7663.68	10308.3	4711.39	5756.79	6360.57	10295.3	4789.39	5896.93	8405.44	10162.9	3082.21	3525.83	5041.2	6230.56	3109.8	3484.15	4413.63	6222.86	3532.65	3620.6	5447.49	6327.42	1994.32
162	3426.7	3579.91	4479.76	5141.18	3333.1	3815.21	4111.32	4970.55	3444.21	3711.33	4457.46	5195.34	3063.36	3860.64	6152.07	7268.99	3464.13	4129.51	5832.57	5942.24	3543.87	4143.87	5510.4	6676.28	4456.67	5343.54	7664.19	10312.1	4711.43	5757.6	6362.35	10294.7	4788.65	5896.71	8406.44	10165	3082.45	3525.62	5045.66	6237.82	3111.96	3484.22	4417.21	6227.93	3534.06	3621.09	5450.73	6336.4	1995.02
165	3426.77	3580.38	4483.71	5148.41	3333.5	3815.25	4114.17	4979.26	3444.45	3710.86	4460.53	5202.28	3062.64	3859.72	6154.23	7271.26	3463.04	4130.49	5836.41	5950.19	3543.31	4142.14	5512.64	6677.74	4455.99	5342.96	7666.17	10314.3	4713.56	5761.28	6362.58	10299.4	4787.61	5895.73	8408.58	10166.6	3082.93	3526.89	5051.57	6246.08	3112.95	3483.67	4420.37	6234.16	3533.54	3621.54	5455.64	6346.76	1995.07
168	3426.29	3580.46	4486.89	5154.72	3334.72	3814.89	4116.7	4986.76	3443.73	3712.04	4463.8	5207.92	3062.8	3858.67	6156.26	7272.25	3462.03	4130.4	5838.4	5957.09	3544.04	4140.6	5514.41	6679.01	4456.73	5343.3	7668.47	10314.7	4714.2	5762.58	6363.19	10302.4	4786.85	5895.49	8411.2	10166.9	3084.68	3528.1	5057.45	6253.38	3113.98	3483.78	4422.52	6239.42	3533.12	3621.53	5458.67	6355.23	1995.62
171	3424.81	3579.97	4490.52	5161.23	3334.24	3814.63	4118.97	4992.21	3443.84	3712.58	4466.27	5214.24	3063.49	3858.28	6158.7	7274.9	3461.01	4129.78	5839.76	5963.65	3543.27	4139.15	5515.21	6678.35	4457.34	5343.65	7670.33	10315.8	4715.55	5766.97	6361.35	10308	4786.69	5896.24	8411.96	10168.7	3085.72	3529.8	5062.6	6259.29	3114.59	3484.09	4425.18	6244.91	3533.73	3622.21	5463.06	6363.4	1995.34
174	3424.02	3580.48	4492.88	5165.19	3334.39	3814.9	4121.53	4995.79	3443.91	3713.52	4467.61	5220.43	3062.66	3858.79	6159.79	7279.63	3460.21	4128.84	5840.63	5969.55	3544.66	4138.75	5517.52	6680.47	4458.02	5342.19	7670.16	10318.9	4715.55	5769.51	6361.71	10310.5	4786.71	5897.15	8411.43	10170.1	3087.08	3530.78	5064.61	6264.73	3116.31	3484.57	4427.34	6249.67	3534.17	3622.75	5464.55	6369.13	1995.99
177	3424.17	3580.49	4495.28	5169.08	3333.93	3815.51	4125.1	5001.4	3443.95	3714.02	4469.78	5226.73	3062.43	3858.81	6161.3	7283.51	3458.64	4126.12	5838.68	5972.64	3544.19	4138.58	5520.15	6681.76	4457.67	5340.77	7670.9	10320.7	4716.62	5771.7	6362.41	10312.7	4786.68	5897.48	8412.68	10172.2	3087.36	3530.92	5067.24	6269.81	3117.38	3484.13	4429.7	6256.32	3534.38	3622.79	5467.32	6375.51	1996.47
180	3425.04	3581.6	4498.03	5173.45	3334.66	3815.48	4127.73	5007.24	3444.57	3713.51	4470.28	5233.03	3061.82	3858.32	6161.62	7286.03	3457.97	4125.39	5840.66	5976.84	3544.97	4137.87	5523.33	6683.85	4456.74	5340.19	7671.21	10322.5	4715.63	5773.64	6363.42	10313.6	4786.48	5897.52	8414.02	10172.7	3088.29	3531.34	5068.77	6276.71	3119.14	3483.74	4430.61	6262.4	3534.71	3622.91	5469.57	6380.73	1997.29
183	3425.24	3582.42	4501.46	5178.11	3334.92	3814.8	4129.77	5012.33	3444.5	3712.71	4472.61	5237.35	3062.05	3857.83	6162.18	7288.71	3456.92	4123.1	5841.67	5979.5	3544.63	4137.29	5526.3	6685.32	4456.48	5339.59	7671.42	10323.9	4716.25	5775.07	6363.57	10314.9	4785.43	5898.4	8414.94	10173	3088.73	3531.05	5071.8	6282.1	3120.1	3483.57	4432.06	6267.74	3534.42	3622.14	5471.78	6386.65	1997.75
186	3424.86	3582.6	4505.3	5181.51	3334.92	3814.66	4129.5	5017.31	3445.42	3712.04	4472.98	5242.28	3062.37	3858.43	6162.56	7291.15	3457.18	4122.7	5846.07	5984.27	3545.72	4136.83	5528.53	6687.23	4456.64	5339.56	7671.73	10326.7	4715.98	5778.34	6363	10317.1	4784.78	5898.19	8415.79	10173.7	3089.8	3531.68	5074.51	6285.56	3121.25	3483.86	4433.33	6271.23	3534.43	3622.21	5471.67	6391.47	1997.61
189	3424.22	3583.2	4508.35	5184.72	3334.97	3813.89	4130.45	5021.53	3444.98	3711.55	4476.12	5246.33	3062.08	3858.45	6163.55	7292.77	3456.82	4121.16	5847.35	5987.95	3545.07	4136.02	5530.36	6686.71	4456.63	5338.63	7670.23	10328.7	4718.05	5780.48	6362.11	10319.8	4783.24	5897.52	8414.55	10175.5	3090.11	3531.75	5078.06	6289.53	3121.67	3484.49	4435.28	6273.39	3534.97	3621.87	5472.69	6396.82	1998.07
192	3423.61	3583.36	4511.13	5186.85	3335.78	3814.31	4131.79	5026.97	3445.68	3711.72	4476.82	5252.12	3062.29	3858.58	6164.62	7294.58	3456.4	4121.17	5849.88	5992.24	3545.16	4135.37	5530.78	6686.59	4456.65	5337.24	7668.79	10330.5	4718.6	5783.36	6360.62	10323.4	4782.4	5897.54	8412.87	10177.3	3090.78	3531.88	5080.52	6292.42	3123.58	3485.27	4436.52	6278.92	3535.48	3622.02	5473.07	6401.66	1998.34
195	3423.57	3585.91	4512.5	5190.51	3335.15	3814.04	4135.05	5031.5	3445.33	3711.25	4479.59	5256.29	3061.28	3859.61	6165.23	7297.87	3455.64	4120.07	5850.25	5995.84	3544.65	4134.28	5532.83	6686.26	4456.26	5333.97	7665	10332.2	4719.13	5785.97	6359.75	10326.8	4782.13	5899.61	8411.48	10176.8	3090.18	3531.73	5081.52	6297.79	3124.05	3485.75	4437.96	6281.86	3535.89	3622.38	5475.55	6407.3	1999.28
198	3423.44	3586.65	4513.13	5193.27	3334.79	3813.87	4136.97	5037.29	3446.6	3711.59	4480.08	5260.08	3061.31	3860.44	6165.77	7301.09	3454.21	4119.45	5851.43	5999.42	3545.16	4132.93	5533.92	6687.17	4456.18	5331.64	7663.16	10333.9	4718.95	5788.27	6360.67	10328	4781.91	5901.43	8411.47	10177	3090.19	3531.72	5082.41	6301.84	3125.13	3485.8	4439.3	6286.36	3535.27	3623.08	5475.92	6412.99	1999.72
201	3423.4	3587.51	4515.12	5197.96	3333.99	3812.78	4139	5039.76	3446.99	3710.57	4482.33	5261.87	3060.52	3860.61	6165.8	7303.19	3454.57	4118.5	5850.93	6003.05	3545.16	4130.64	5535.55	6686.09	4454.89	5330.32	7662.63	10334.2	4719.22	5789.85	6361.48	10327.2	4783.21	5902.61	8414.19	10176.4	3089.87	3532.09	5083.38	6306.53	3125.04	3484.71	4439.85	6287.84	3536.23	3623.69	5477.1	6418.26	1999.6
204	3423.57	3587.23	4516.65	5201.05	3334.35	3810.93	4139.19	5044.21	3448.52	3709.43	4482.68	5266.39	3060.77	3859.21	6166.51	7305.46	3454.16	4118.39	5852.47	6005.49	3545.66	4129.51	5535.49	6685.85	4453.81	5330.99	7662.56	10335.2	4718.83	5791.42	6363.03	10324.6	4783.62	5902.81	8416.33	10176.5	3091.21	3532.16	5085.96	6310.27	3127.03	3483.7	4440.63	6293.64	3537.5	3624.75	5478.6	6422.05	1999.46
207	3423.19	3587.15	4519.95	5203.6	3334.47	3810.54	4141.04	5046.19	3448.3	3709	4483.4	5269.05	3060.26	3859.16	6167.06	7306.33	3453.95	4117.78	5853.28	6007.31	3545.37	4128.63	5537.01	6686.99	4453.34	5330.86	7663.84	10333.9	4718.61	5792.85	6362.9	10325.2	4784.17	5903.28	8417.7	10175.6	3092.62	3533.05	5089.27	6312.96	3127.81	3482.68	4441.7	6296.7	3538.55	3623.49	5479.54	6424.06	1999.21
210	3423.35	3586.88	4521.52	5205.53	3334.76	3809.89	4142.65	5049.88	3448.56	3708.69	4484.82	5273.09	3060.2	3859.27	6169.52	7309.16	3452.82	4117.63	5854.35	6009.76	3545.21	4129.23	5538.7	6688.57	4453.83	5330.97	7664.28	10335.4	4717.49	5795.06	6363.59	10324.8	4782.76	5903.22	8418.01	10174.2	3094.37	3533.84	5093.25	6315.45	3128.37	3482.28	4443.07	6298.27	3537.81	3623.05	5479.83	6427.02	1999.54
213	3422.71	3586.61	4523.1	5208.83	3334.25	3810.69	4144.94	5052.61	3447.37	3708.74	4485.64	5274.03	3059.89	3859.69	6170.72	7310.1	3452.35	4116.08	5853.73	6013.21	3544.71	4128.57	5540.54	6689.11	4453.63	5329.57	7665.42	10335.5	4718.62	5796.38	6363.3	10324.4	4779.98	5902.9	8416.14	10174.6	3095	3535.18	5095.9	6318.08	3127.84	3482.39	4443.95	6297.59	3536.67	3622.31	5478.47	6428.42	1999.15
216	3422.41	3586.9	4524.32	5211.07	3333.2	3810.52	4146.12	5057.1	3447.59	3706.88	4486.89	5277.62	3059.62	3858.39	6172.45	7312.25	3452.23	4115.94	5855.02	6015.99	3544.98	4128.36	5542.05	6688.74	4453.09	5329.31	7665.14	10336.6	4719.42	5797.49	6363.78	10326	4777.55	5902.02	8416.23	10175.2	3096.07	3535.6	5097.43	6320.91	3127.84	3482.33	4444	6298.97	3536.3	3622.27	5477.46	6432.29	1998.94
219	3421.82	3587.9	4525.48	5213.58	3332.49	3809.84	4147.81	5061.94	3448.19	3705.92	4487.71	5279.53	3059.3	3857.62	6171.43	7312.87	3452.32	4115.41	5854.75	6018.24	3545.34	4126.59	5542.72	6687.57	4451.55	5328.37	7666.31	10336.2	4720.21	5798.57	6363.62	10327.5	4776.11	5901.98	8415.87	10175.3	3096.41	3536.56	5097.87	6324	3128.14	3482.55	4444.79	6301.91	3536.99	3622.12	5478.59	6435.94	1998.82
222	3420.65	3588.16	4527.56	5215.73	3331.54	3808.47	4149.39	5064.81	3449.16	3704.76	4490.12	5281.43	3059.58	3857	6172.38	7313.22	3452.11	4115.47	5855.35	6019.85	3545.46	4124.59	5542.55	6686.66	4450.93	5327.94	7667.49	10335.2	4721.33	5798.21	6363.68	10330.7	4776.13	5901.4	8416.42	10174.1	3097.1	3536.83	5098.86	6325.78	3128.8	3483.18	4446.16	6303.58	3537.46	3621.68	5479.21	6440.65	1998.15
225	3420.69	3588.21	4528.81	5218.86	3331.41	3807.46	4149.24	5070.35	3449.67	3704.54	4491.57	5282.79	3059.58	3857.52	6172.16	7315.82	3451.89	4113.57	5854.82	6021.82	3548.76	4122.64	5543.05	6686.45	4450.49	5325.26	7668.56	10336.9	4721.51	5798.96	6363.86	10328	4776.65	5901.48	8417.86	10173.3	3096.7	3536.48	5099.95	6327.16	3129.19	3483.94	4447.39	6303.7	3539.89	3621.36	5480.76	6444.52	1998.59
228	3420.47	3588.27	4530.67	5221.72	3331.39	3806.39	4148.72	5073.23	3448.77	3703.66	4492.94	5285.24	3059.03	3857.71	6172.71	7317.41	3450.8	4111.81	5855.43	6023.33	3549.45	4120.44	5542.12	6686.82	4450.48	5323.44	7666.61	10337.4	4722.97	5800.23	6363.31	10330.3	4775.76	5900.38	8417.46	10175.1	3096.36	3535.66	5100.76	6329.19	3129.6	3484.22	4447.91	6303.86	3540.87	3621.81	5479.79	6447.03	1998.75
231	3420.83	3588.5	4532.3	5222.92	3332.36	3806.17	4149.59	5075.92	3449.09	3703.44	4492.1	5288.41	3058.12	3859.05	6172.97	7320.65	3451.14	4110.48	5855.45	6026.43	3551.24	4119.82	5544.44	6688.45	4450.4	5321.34	7665.23	10339.9	4723.09	5801.24	6363.23	10329.7	4774.48	5900.37	8419.46	10174.3	3096.81	3535.63	5101.94	6331.07	3130.16	3483.83	4447.86	6305.71	3541.75	3621.23	5480.11	6448.11	1999.87
234	3420.41	3589.03	4534.23	5224.46	3333.31	3805.57	4152.19	5074.51	3448.89	3703.25	4492.01	5291.71	3057.23	3860.18	6173.37	7322.37	3451.61	4109.78	5855.03	6029.62	3549.39	4119.21	5545.5	6689.67	4449.83	5320.61	7663.11	10340.4	4724.12	5801.87	6362.58	10332.4	4772.07	5899.41	8418.94	10174.2	3097.6	3536.09	5102.56	6333.53	3130.79	3483.39	4448.06	6308.43	3539.94	3621.63	5479.9	6447.93	1999.85
237	3419.54	3588.45	4536.63	5224.59	3333.43	3806.41	4155.14	5074.1	3450.35	3703.67	4489.14	5294.31	3057.43	3862.48	6175.86	7324.43	3453.31	4108.2	5854.32	6033.57	3550.77	4120.18	5549.82	6692.39	4449.87	5319.6	7663.83	10341.5	4724.81	5799.63	6363.44	10330.8	4770.18	5899.06	8421.44	10169.9	3100.02	3537.38	5105.19	6334.53	3131.79	3483.66	4448.68	6311.49	3538.74	3620.44	5481.35	6446.26	2000.24
240	3418.04	3587.68	4533.88	5231.62	3332.64	3802.96	4155.62	5074.3	3448.96	3701.26	4494.48	5298.88	3058.24	3853.84	6171.86	7317.54	3452.5	4111.32	5853.94	6036.02	3545.22	4113.46	5544.16	6687.44	4448.42	5321.7	7668.46	10329.9	4726.12	5800.22	6361.96	10335.9	4769.88	5899.38	8415.22	10174.5	3098.76	3535.76	5103.28	6337.08	3129.36	3485.06	4451.84	6310.86	3538.5	3625.14	5480.94	6453.12	1997.04
243	3419.02	3588.67	4536.05	5232.95	3331.46	3801.58	4156.55	5078.72	3448.58	3700	4495.29	5298.85	3058.2	3855.94	6173.14	7323.92	3451.5	4109.53	5853.18	6037.21	3544.99	4113.78	5544.06	6686.58	4448.87	5318.78	7664.58	10333.9	4726.75	5797.29	6360.98	10333.4	4770.95	5900.75	8418.29	10169.2	3098.2	3535.2	5104.31	6340.73	3130.54	3484.22	4451.44	6311.64	3538.8	3623.16	5481.38	6456.05	1997.72
246	3419.61	3590.67	4537.19	5233.91	3330.62	3802.31	4157.03	5082.4	3449.11	3699.05	4496.35	5299.55	3057.49	3856.56	6172.6	7327.89	3448.8	4107.57	5853.02	6037.65	3545.04	4113.45	5545.64	6687.6	4447.46	5315.5	7661.21	10338.9	4727.77	5797.7	6358.99	10332.9	4769.57	5899.43	8417.7	10171.2	3097.39	3535.19	5104.32	6344.16	3130.38	3482.86	4452.26	6312.9	3539.46	3622.06	5481.06	6457.43	1998.75
249	3419.73	3591.07	4538.45	5235.97	3330.42	3801.58	4157.52	5084.82	3449.34	3698.81	4496.33	5300.28	3058.14	3856.9	6171.75	7330.56	3447.66	4106.42	5854.44	6038.37	3545.61	4113.05	5545.94	6687.84	4446.07	5314.66	7659.56	10340.2	4728.1	5797.2	6358.59	10333.6	4769.3	5899.04	8417.4	10168.9	3097.72	3535.88	5106.33	6347.98	3130.38	3481.62	4451.54	6313.31	3538.65	3619.84	5480.29	6458.5	1999.89
252	3419.67	3591.95	4539.13	5238.38	3329.81	3801.38	4157.51	5087.05	3448.69	3698.57	4497.74	5300.37	3057.72	3857.29	6171.27	7330.69	3446.89	4105.4	5855.69	6038.4	3546.33	4111.1	5545.92	6687.29	4444.7	5312.63	7656.35	10338.4	4729.58	5796.58	6357.12	10336.5	4768.37	5898.89	8417.02	10168	3097.82	3537.21	5107.13	6348.23	3130.35	3481.09	4452.36	6312.04	3538.42	3619.38	5481.27	6459.99	2000.53
255	3419.68	3592.6	4539.71	5238.87	3330.84	3801.19	4159.41	5088.97	3449.41	3698.68	4498.01	5302.73	3057.57	3858.24	6171.2	7331.45	3446.91	4105.16	5855.63	6038.95	3547.59	4110.83	5545.77	6686.82	4444.15	5311.66	7652.98	10337.3	4729.54	5796.16	6357.74	10337.4	4767.74	5899.79	8417.28	10168.4	3097.71	3537.22	5107.69	6350.84	3130.95	3480.74	4451.78	6313.07	3537.41	3618.44	5480.71	6460.7	2000.88
258	3418.87	3593.11	4540.37	5240.25	3331.13	3801.31	4160.18	5094.8	3449.82	3697.85	4498.75	5303.02	3057.66	3857.51	6171.89	7330.83	3446.16	4104.71	5855.26	6039.67	3548.38	4109.79	5545.34	6686.22	4444.37	5311.26	7650.47	10336.7	4730.62	5796.75	6356.37	10336.4	4765.82	5899.34	8416.46	10171.3	3097.71	3537.49	5108.16	6351.21	3131.06	3480.97	4452.43	6314.02	3538.37	3619.17	5480.6	6460.94	2000.28
261	3419.11	3593.94	4540.42	5240.82	3331.79	3800.5	4161.52	5097.36	3451.44	3697.31	4498.95	5305.75	3058.25	3856.75	6171.42	7331.46	3445.81	4103.58	5854.38	6040.73	3547.79	4109.12	5546.42	6686.21	4443.51	5311.38	7649.89	10336	4731.23	5794.98	6357.82	10334.6	4764.11	5898.62	8414.75	10173.7	3097.48	3536.54	5108.77	6352.01	3131	3480.94	4452.24	6316.62	3538.56	3618.72	5479.06	6462.13	1999.63
264	3418	3593.41	4540.96	5242.21	3330.99	3799.96	4161.54	5100.23	3451.45	3696.83	4499.34	5305.75	3058.78	3855.25	6171.46	7331.66	3446.39	4103.46	5854.33	6042.88	3548.24	4107.78	5547.55	6686.89	4442.98	5310.33	7650.07	10334.8	4731.37	5792.15	6357.64	10331.4	4763.19	5898.39	8414.24	10173.8	3098.44	3537.21	5110.59	6352.05	3130.41	3480.58	4453.33	6317.13	3538.58	3618.18	5478.13	6463.81	1998.98
267	3417.82	3593.47	4541.87	5242.61	3331.36	3799.69	4162.81	5099.12	3450.78	3696.83	4499.06	5308.3	3058.01	3855.2	6170.98	7333.62	3446.04	4102.41	5853.94	6044.52	3547.41	4106.38	5548.59	6688.02	4442.5	5307.94	7648.59	10334.8	4730.52	5790.03	6359.09	10329.6	4763.06	5899.6	8414.6	10170.7	3099.18	3535.95	5111.87	6352.81	3130.28	3479.9	4453.72	6317.35	3537.63	3616.98	5476.84	6464.39	1999.72
270	3417.56	3592.78	4543.37	5243.56	3331.67	3800.13	4163.87	5100.27	3449.65	3697.13	4499.28	5309.81	3057.56	3855.09	6171.69	7335.66	3446.69	4101.57	5853.25	6047.28	3547.33	4104.43	5548.43	6687.38	4442.69	5305.85	7646.33	10333.9	4730.18	5789.43	6357.15	10329.6	4763.85	5899.8	8416.57	10168.7	3099.52	3535.83	5112.09	6354.17	3130.54	3481.1	4454.61	6318.7	3537.84	3616.43	5476.39	6465.84	1999.54
273	3417.08	3592.85	4544.25	5245.43	3331	3799.16	4163.34	5100.68	3449.89	3696.39	4499.67	5311.62	3057.51	3855.26	6171.93	7335.66	3445.75	4099.4	5853.24	6047.36	3545.75	4103.76	5548.2	6687.08	4442.64	5304.96	7645.79	10331.5	4730.34	5789.29	6357.45	10330	4763.98	5900.68	8418.83	10165.5	3099.74	3535.16	5112.59	6355.8	3131.76	3480.8	4453.46	6320.41	3538.69	3616.68	5476.05	6467.25	1999.85
276	3417.13	3591.93	4545.72	5246	3330.53	3798.66	4162.64	5102.99	3451.31	3695.3	4499.99	5312.49	3057.81	3855.67	6173.12	7336.26	3445.09	4097.79	5852.9	6046.93	3548.02	4103.04	5549.13	6686.09	4442.07	5304.96	7646.02	10328.5	4730.9	5788.75	6356.32	10330.9	4763.97	5900.3	8419.88	10165.6	3099.85	3536.2	5113.14	6355.99	3132.26	3481.18	4453.01	6321.22	3541.71	3616.42	5474.69	6469.82	1999.08
279	3416.04	3591.35	4546.39	5246.49	3329.91	3797.36	4162.2	5104.73	3451.84	3693.74	4499.13	5312.82	3057.87	3855.19	6173.21	7336.38	3444.77	4097.24	5852.63	6046.46	3549.35	4103.36	5551.07	6688.03	4441.34	5304.78	7646.76	10326.4	4731.45	5787.81	6356.75	10330.6	4762.59	5900	8419.14	10165.4	3100.72	3536.87	5114.15	6355.76	3132.01	3479.6	4452.5	6321.53	3541.28	3616.42	5473.35	6470.01	1999.19
282	3417.03	3591.46	4546.82	5247.3	3329.89	3796.4	4163.97	5107.74	3451.63	3693.21	4498.22	5313.46	3058.34	3854.77	6172.27	7338.13	3445.17	4097.61	5851.91	6047.68	3550.27	4101.88	5550.44	6687.23	4439.08	5304.75	7645.96	10328	4732.87	5787.31	6355.41	10335.5	4762.91	5900.26	8419	10167	3100.71	3537.01	5113.46	6356.95	3131.25	3480.16	4452.7	6321.55	3541.6	3616.17	5473.61	6469.97	1999.25
285	3416.81	3590.96	4547.44	5248.36	3329.56	3795.55	4165.23	5108.9	3451.49	3691.39	4498.27	5314.46	3058.64	3854.19	6172.3	7339.1	3444.99	4098.17	5850.91	6050.03	3549.33	4101.05	5550.5	6688.45	4437.88	5304.71	7645.74	10328.3	4733.06	5785.82	6354.63	10334.6	4761.7	5900.65	8418.83	10165.7	3100.69	3537.78	5113.12	6357.54	3130.85	3479.15	4452.84	6322.62	3539.18	3616.52	5474.39	6469.2	2000.09
288	3417.97	3591.68	4547.65	5249.53	3328.89	3795.39	4166.64	5110.53	3452.62	3690.92	4498.3	5315.18	3058.8	3853.59	6171.51	7339.25	3444.83	4097.16	5850.16	6050.94	3548.52	4099.59	5550.39	6687.94	4435.99	5304.29	7644.54	10328.9	4733.39	5786.43	6353.21	10335	4760.72	5900.18	8416.57	10164.9	3100.68	3537.76	5112.72	6359.7	3130.62	3479.06	4452.91	6322.43	3539.15	3615.54	5475.2	6470.23	2000.07
291	3416.96	3591.73	4548.42	5249.58	3329.29	3795.39	4166.97	5110.88	3452.42	3690.26	4498.31	5317.33	3057.69	3853.16	6171.16	7341.07	3443.96	4096.66	5849.61	6052.79	3551.57	4099.13	5551.78	6688.68	4435.18	5302.2	7642.86	10327.4	4732.09	5784.85	6353.97	10329.7	4759.08	5899.77	8413.68	10164.3	3101.47	3537.51	5113.17	6359.45	3130.69	3478.44	4454.15	6322.21	3541.27	3614.61	5474.32	6469.89	2000.63
294	3415.99	3592.88	4549.01	5250.22	3329.04	3794.56	4167.52	5112.28	3452.21	3690.44	4499.12	5319.1	3056.5	3852.15	6169.53	7341.46	3443.16	4095.36	5849.56	6052.75	3551.42	4098.14	5551.83	6688.32	4434.23	5299.5	7641.28	10326.3	4732.7	5784.46	6353.24	10330.2	4758.36	5898.59	8411.45	10164.9	3101.63	3537.05	5113.58	6360.43	3130.46	3478.5	4454.41	6321.73	3541.68	3614.03	5473.9	6470.62	2000.54
297	3414.59	3592.72	4550.09	5250.76	3330.07	3793.39	4169.3	5114.83	3452.53	3689.14	4500.29	5320.69	3055.04	3851.86	6168.94	7342.11	3442.22	4095.61	5848.43	6055.51	3552.6	4097.25	5551.52	6688.2	4434.08	5297.74	7640.03	10325.3	4732.96	5782.46	6353.04	10330.4	4758.49	5899.47	8413.83	10162.8	3102.82	3537.91	5115.35	6360.98	3130.83	3477.99	4454.51	6320.99	3543.39	3613.33	5473.24	6470.9	2001.03
300	3415.11	3593.92	4549.62	5251.8	3329.62	3792.59	4170.36	5116.62	3453.35	3688.12	4501.28	5321.36	3054.51	3850.8	6167.49	7341.71	3441.68	4093.99	5847.4	6056.25	3550.6	4096.08	5551.27	6687.5	4433.06	5296.45	7638.46	10325.9	4733.93	5781.98	6351.26	10330.9	4757.37	5899.21	8414.85	10162.1	3102.29	3537.99	5115.99	6363.48	3130.66	3478.5	4454.58	6320.74	3541.01	3612.47	5473.63	6472.51	2000.51
303	3415.54	3594.73	4550.14	5251.91	3330.14	3792.4	4171.73	5117.49	3453.37	3688.05	4501.31	5320.61	3054.11	3850.73	6167.49	7342.56	3441.98	4093.92	5845.97	6058.75	3551.04	4094.67	5552.36	6686.74	4431.83	5295.44	7636.9	10325.7	4734.38	5780.29	6352.26	10329.3	4756.97	5899.94	8416.74	10160.8	3102.82	3537.58	5116.67	6364.69	3130.3	3478.7	4455.22	6319.95	3541.08	3610.56	5472.97	6474.08	2000.31
306	3415.53	3595.33	4550.35	5253.74	3328.95	3791.6	4170.42	5117.02	3452.34	3688.03	4501.72	5320.79	3054.92	3850.71	6167	7342.66	3442.13	4092.58	5846.87	6058	3550.33	4093.75	5552.53	6685.25	4430.78	5294.58	7636.47	10324.7	4734.46	5777.65	6353.1	10327.6	4756.47	5899.83	8416.52	10161.4	3102.02	3537.31	5116.33	6365.23	3130.79	3479.44	4455.96	6320.74	3539.22	3610.61	5473.92	6476.12	1999.96
309	3414.81	3595.01	4552.3	5254.53	3328.82	3791.2	4169.63	5117.3	3452.54	3687.02	4502.41	5320.88	3054.81	3851.29	6168.7	7343.04	3441.82	4091.9	5848.17	6057.75	3549.07	4092.48	5552.18	6684.6	4431.32	5294	7635.87	10322.1	4734.77	5775.79	6354.87	10326.4	4755.69	5899.55	8416.65	10160.8	3102.57	3537.38	5117	6363.39	3131.62	3478.43	4455.84	6322.14	3539.06	3610.43	5474.18	6477.64	1999.45
312	3415.07	3595.07	4552.33	5256.45	3328.15	3791.36	4168.21	5118.27	3452.78	3686.61	4502.63	5322.13	3055.15	3851.2	6168.34	7343.54	3440.99	4090.1	5849.81	6057.35	3547.88	4092.25	5551.34	6684.77	4431.02	5293.12	7635.07	10321.6	4734.65	5775.49	6354.4	10326.4	4755.03	5899.08	8416.03	10159.6	3102.12	3536.94	5116.87	6365.32	3132.08	3478.37	4455.36	6324.37	3538.26	3611.21	5473.82	6477.35	1999.08
315	3415.18	3594.82	4552.93	5257.6	3328.59	3791.51	4169.37	5118.11	3453.06	3685.13	4503.81	5323.4	3054.99	3850.9	6168.41	7345.12	3440.36	4089.8	5849	6059.82	3546.59	4090.95	5550.7	6684.27	4430.67	5292.02	7633.59	10321.3	4734.08	5776.06	6354.65	10324.2	4753.94	5898.33	8416.14	10159.7	3102.74	3537.06	5116.37	6366.74	3132.14	3477.76	4453.44	6325.7	3539.06	3611.33	5473.2	6477.6	1999.31
318	3415.25	3594.58	4552.25	5259.01	3327.75	3791.57	4170.12	5118.68	3453.17	3685.75	4503.69	5322.91	3056.03	3849.22	6168.15	7345.13	3440.07	4089.98	5847.96	6061.23	3545.29	4090.24	5550.01	6684.21	4429.74	5291.63	7632.93	10320.2	4734.15	5776.91	6353.61	10324.7	4754	5898.28	8416.63	10158.5	3102.97	3537.4	5116.45	6369.61	3132.24	3478.23	4452.76	6326.42	3539.26	3611.51	5471.8	6477.59	1999.48
321	3415.49	3594.48	4552.44	5260.32	3328.27	3789.82	4172.1	5119.36	3452.85	3685.17	4504.9	5322.66	3056.2	3848.62	6167.31	7345.85	3440.49	4090.36	5844.79	6063.21	3544.78	4088.84	5548.74	6683.3	4428.68	5290.73	7630.5	10319.9	4734.45	5776.39	6352.65	10324.8	4752.39	5897.12	8414.75	10159.8	3102.94	3537.69	5115.56	6371.07	3132.28	3478	4452.24	6326.82	3540.07	3611.97	5472.8	6479.24	1999.76
324	3414.75	3594.21	4552.34	5260.67	3328	3788.68	4173.04	5121.61	3453.4	3684.38	4504.32	5320.91	3056.65	3848.77	6167.69	7345.2	3439.51	4089.07	5845.15	6062.69	3545.41	4088.22	5548.35	6684.1	4427.88	5290.27	7630.49	10318	4735.32	5775.86	6351.65	10326.3	4750.88	5896.68	8411.68	10159.3	3102.78	3536.62	5116.6	6371.14	3131.5	3477.64	4452.8	6325.85	3539.87	3612.29	5472.12	6478.37	1999.05
327	3414.85	3595.14	4552.35	5261.6	3329.05	3786.3	4174.03	5123.39	3453.25	3682.91	4504.64	5322.52	3055.57	3849.68	6167	7346.81	3439	4087.48	5845.19	6062.78	3547.84	4086.61	5549.42	6683.88	4426.31	5288.2	7628.6	10318.6	4735.35	5774.05	6349.46	10327	4749.85	5896.36	8410.29	10157.4	3102.14	3535.66	5116.43	6371.24	3130.56	3477.53	4452.61	6324.73	3542.19	3612.45	5473.58	6478.72	1998.56
330	3413.92	3595.67	4551.94	5261.65	3328.41	3786.2	4174.41	5124.8	3453.93	3681.46	4504.39	5325.89	3055.84	3850.29	6166.94	7346.6	3438.3	4085.71	5846.07	6063.29	3548.05	4084.97	5550.55	6683.6	4425.44	5286.69	7628.42	10317.7	4736.33	5772.18	6349.22	10326.3	4749.35	5896.21	8410.99	10156.7	3102.19	3534.26	5117.01	6372.08	3129.81	3478.03	4451.88	6326.12	3541.81	3611.95	5473.94	6479.62	1998.32
333	3414.35	3596.96	4552.06	5261.65	3328.49	3784.7	4174.29	5124.64	3454.24	3682.47	4504.41	5327.48	3055.08	3848.99	6167.39	7346.48	3439.06	4085.64	5845.25	6064.61	3548.38	4083.52	5550.79	6682.5	4423.95	5285.18	7627.6	10316.7	4736.34	5770.45	6348.94	10325.7	4748.84	5896.71	8412.06	10155.2	3101.67	3534.18	5116.69	6375.26	3129.27	3478.71	4453.1	6325.57	3541.2	3612.28	5474.71	6481.07	1997.98
336	3414.45	3597.33	4551.8	5262.26	3328.98	3783.78	4175.34	5124.69	3454.63	3682.39	4504.36	5327.67	3056.39	3848.46	6167.27	7346.42	3439.47	4085.27	5843.46	6066.18	3547.49	4082.7	5550.47	6682.02	4422.68	5284.77	7627.8	10315.7	4737.93	5769.73	6349.83	10324.2	4748.04	5896.38	8412.81	10156.6	3101.77	3533.89	5116.14	6377.47	3128.02	3478.75	4453.8	6325.94	3538.2	3612.65	5474.13	6481.74	1998.26
339	3414.36	3597.46	4552.37	5262.78	3329.69	3782.5	4175.33	5123.87	3455.17	3681.37	4503.75	5325.03	3056.89	3847.49	6168.73	7346.18	3439.71	4085.38	5842.74	6067.56	3548.17	4082.64	5551.05	6682.1	4421.73	5285.19	7628.28	10314.1	4738.65	5769.63	6349.35	10324.4	4746.78	5896.42	8412.17	10156.4	3102.49	3535.01	5116.17	6377.95	3127.66	3477.89	4453.98	6323.7	3537.68	3611.79	5473.17	6481.36	1998.05
342	3414.36	3596.96	4551.63	5262.41	3330.34	3782.85	4176.13	5124.31	3454.36	3680.15	4503.62	5325.34	3057.86	3848.19	6167	7347.72	3438.84	4084.33	5841.64	6068.55	3548.13	4081.47	5551.7	6682.22	4420.68	5284.59	7627.42	10313.5	4738.92	5769.47	6348.04	10325.3	4746.76	5896.36	8412.2	10157	3102.45	3534.78	5115.86	6377.08	3127.34	3476.93	4452.95	6324.33	3536.98	3610.09	5470.66	6480.62	1998.06
345	3414.14	3597.08	4552.6	5261.84	3329.41	3782.07	4175.49	5125.44	3453.71	3679.3	4503.28	5323.87	3057.55	3847.94	6166.55	7348.18	3438.31	4083.54	5842.68	6069.82	3547.86	4080.42	5551.35	6682.07	4420.48	5283.76	7625.34	10312.7	4737.91	5768.02	6348.28	10326.1	4745.91	5897.16	8410.87	10155.5	3102.19	3534.56	5115.41	6377.41	3128.6	3476.76	4452.59	6325.01	3536.73	3608.97	5470.17	6480	1997.62
348	3414.1	3596.61	4553.25	5262.45	3328.95	3781.38	4175.13	5126.75	3453.01	3680.09	4503.38	5323.84	3057.28	3848.23	6166.31	7350.18	3437.63	4082.57	5843.06	6070.07	3547.4	4077.78	5550.81	6681.06	4420.83	5283.07	7625.15	10311.3	4737.37	5767.1	6346.66	10326.7	4745.13	5897.5	8409.21	10154.1	3101.73	3535.27	5116.45	6376.1	3128.79	3477.34	4453.31	6325.07	3537.14	3609.41	5469.36	6479.92	1996.74
351	3413.45	3596.94	4553.97	5263.46	3328.27	3780.09	4174.52	5127.84	3453.54	3679.48	4503.33	5323.14	3056.37	3848.03	6167.17	7352.47	3437.59	4082.02	5844.15	6070.58	3547.25	4076.04	5549.43	6680.02	4421.06	5281.37	7623.9	10312.6	4737.26	5765.22	6347.39	10323.4	4744.01	5896.53	8410.42	10152.7	3101.18	3535.37	5116.57	6376.7	3129.28	3477.62	4453.98	6325.41	3538.77	3609.48	5470.91	6480.78	1996.47
354	3412.1	3596.05	4554.02	5264.24	3328.45	3780.06	4174.32	5128.24	3454.61	3678.6	4503.5	5324.21	3055.6	3848.83	6168.47	7355.41	3437.28	4081.66	5844.14	6070.82	3547.09	4073.69	5548.67	6678.91	4421.5	5279.78	7624.79	10313.5	4737.29	5763.85	6346.54	10318.8	4742.92	5894.26	8411.9	10152.9	3100.81	3536.6	5118.36	6375.95	3129.13	3476.96	4454.23	6325.19	3540.67	3609.64	5470.92	6481.95	1995.87
357	3411.1	3596.69	4552.88	5263.74	3327.99	3779.02	4174.59	5129.06	3455.75	3676.66	4503.83	5324.64	3053.59	3849.62	6167.83	7359.27	3437.72	4081.05	5845.65	6071.09	3546.98	4071.93	5546.49	6677.29	4420.6	5276.06	7622.7	10318.9	4736.41	5760.71	6349.61	10311.8	4743.25	5891.67	8417.68	10153.3	3098.78	3535.67	5117.64	6378.72	3129.82	3475.69	4454.27	6325.8	3542.78	3608.59	5472.03	6482.96	1995.84
[truncated: 11 more columns]

## Sheet: Fig.3c
Figure 3c	PAGE results of OR logic operation using DNA complex-or.

## Sheet: Fig 3d
	CDA1B1=0.6 μM			CDA1B1/Thr=0.6 μM/1.5 μM			CDA1B1/SA=0.6 μM/1.8 μM			CDA1B1/Thr/SA=0.6 μM/1.5 μM/1.8 μM
Time/min	N1	N2	N3	N1	N2	N3	N1	N2	N3	N1	N2	N3
0	7784.17	8214.53	8750.83	8730.65	7988.65	7729.55	8802.35	9017.33	7304.98	8388.17	7956.05	8508.38
3	7920.62	8187.75	8828.88	9333.58	8532.12	8326.47	9232.88	9506.58	7751.1	9098.03	8690.2	9255.9
6	7998.86	8180.88	8840.58	9876.59	8936.25	8750.26	9736.33	10059.5	8255.53	9759.58	9376.43	9992.96
9	8061.89	8172.27	8843.04	10360.2	9299.26	9134.52	10203.8	10576.1	8728.8	10369	9977.48	10650
12	8124.23	8165.21	8844.58	10833.3	9653.13	9510.19	10658.9	11083.4	9190.75	10958.8	10558.3	11285.2
15	8178.36	8159.63	8841.2	11264.8	9976.65	9855.15	11081.1	11560	9622.88	11499.1	11072.2	11854.2
18	8228.2	8157.62	8836.47	11667	10276.5	10173.3	11469.1	12005.1	10024.3	11989.9	11528.3	12363.3
21	8273.4	8160.03	8830.92	12036.6	10551.1	10460.9	11821.1	12414.4	10389.2	12423.5	11921.7	12805.1
24	8315.23	8166.88	8826.3	12376.7	10805.5	10719.6	12138.8	12784.6	10718.2	12801.5	12260.1	13184.5
27	8352.26	8177.61	8823.94	12690.4	11041.9	10950.6	12423.5	13114.8	11012.4	13130	12546.8	13506.4
30	8385.16	8191.07	8824.29	12981.2	11263.1	11157.5	12679.1	13405.8	11272.9	13412.1	12791.6	13778
33	8414.17	8206.42	8826.16	13248	11469.5	11344.4	12908.8	13661.4	11503.3	13652.5	13000.4	14006
36	8439.66	8223.02	8829.45	13492.3	11662	11514.4	13112.2	13883.7	11707.9	13857.4	13179.5	14198.7
39	8462.78	8240.59	8833.87	13717.8	11840.3	11670.3	13291.5	14079.7	11888.8	14030.8	13333.9	14362.5
42	8484.86	8258.89	8838.13	13925.2	12005.2	11812.5	13449.6	14251.7	12047.8	14174.6	13468	14502.8
45	8506.01	8278.08	8841.35	14114.9	12157.8	11941.8	13587.1	14404.1	12188.8	14294.3	13583.3	14623.4
48	8526.55	8297.33	8844.19	14290.4	12300.1	12057.3	13706.3	14539.1	12313.5	14393.9	13682.8	14727.6
51	8545.87	8315.21	8845.83	14453.5	12433.7	12160	13811.2	14659.9	12423.1	14476.9	13767	14817.6
54	8563.22	8331.34	8845.83	14602.8	12559.1	12251.3	13902.4	14766.7	12519.2	14545.8	13837.3	14894.5
57	8578.31	8345.32	8844.96	14738.3	12676.7	12334.1	13980.5	14861.2	12604.5	14603.7	13895.8	14959.4
60	8591.1	8356.96	8843.95	14861.4	12785.7	12409.7	14047.7	14943.5	12679.3	14651.7	13944.2	15014.1
63	8601.31	8367.13	8842.52	14971.4	12884.7	12481	14104.4	15015.2	12744.2	14691.8	13983.5	15060.3
66	8609.59	8377.4	8841.36	15068.9	12973.2	12547.2	14150.7	15075.5	12799.9	14724.9	14016.2	15097.8
69	8616.43	8388.05	8840.87	15157.1	13052	12607.7	14188.2	15125.5	12848.4	14753.3	14043.5	15127.8
72	8622.01	8399.31	8840.55	15236.9	13121.9	12660.6	14218.2	15167.5	12890.1	14778.3	14066.3	15151.6
75	8626.7	8410.67	8839.82	15309.1	13183.8	12705.5	14241.8	15202.9	12926.3	14800.3	14086.2	15169.7
78	8631.23	8421.06	8838.43	15374.6	13239.9	12741.6	14260.7	15232.7	12958.7	14818.8	14103.7	15181.9
81	8636.02	8428.74	8835.94	15433.7	13290.6	12771.1	14276.1	15259	12988.1	14833.7	14118.9	15189.6
84	8641.33	8433	8831.89	15486.3	13335.9	12796	14289.3	15282.9	13015.1	14845.2	14131.5	15193.3
87	8647.54	8433.4	8826.65	15534.6	13376.8	12818.4	14301	15303.6	13039.9	14853.1	14141	15192.8
90	8654.99	8430.62	8821.04	15580.1	13413.5	12839.9	14310.9	15321.1	13062.5	14858.8	14147	15188.7
93	8663.16	8425.93	8815.7	15624.2	13446	12861.6	14318.8	15335.9	13082.9	14863.8	14150.1	15182
96	8671.47	8421.34	8811.35	15668	13475.7	12883	14324.9	15348.1	13101.2	14869.3	14151.2	15174.1
99	8679.58	8418.61	8808.64	15712.1	13503.7	12903.5	14328.8	15358.5	13116.8	14875.3	14150.7	15166.9
102	8686.96	8418.89	8807.57	15755.3	13529.8	12922.6	14331.1	15368.9	13129.3	14880.6	14149.4	15162.6
105	8693.06	8422.6	8807.62	15798	13554.1	12939.5	14332.4	15380.6	13138.9	14884.3	14147.2	15162.5
108	8697.99	8430.03	8808.37	15840.7	13576.6	12953.8	14334.1	15393.7	13145.2	14882.5	14143.2	15167.9
111	8701.96	8440.17	8809.37	15883.5	13596.9	12965.5	14336.3	15408.5	13148.3	14874.3	14137	15178
114	8704.99	8453.49	8810.18	15928.6	13613.4	12974.2	14340.6	15423.1	13149.2	14852.6	14127	15193.3
117	8707.7	8467.57	8810.87	15973.8	13629.1	12982	14345.3	15438.7	13149	14829	14116.1	15210.4
120	8709.6	8485.8	8811.08	16024.8	13638.9	12985.8	14354.1	15450.7	13147.4	14781	14098.7	15233.2
123	8749.65	8455	8881.88	15980.7	13589.7	13095.8	14325	15470.3	13124.5	14850.8	14165.6	15217
126	8757.01	8448.16	8873.92	16030.7	13634.9	13093.9	14327.3	15451.5	13142.6	14849	14189.5	15195.3
129	8766.23	8447.15	8871.41	16068.9	13662.9	13091.6	14327.9	15448.2	13146.3	14847.3	14200.5	15174.2
132	8775.84	8446.47	8869.89	16106.8	13689.7	13089.3	14327	15446.1	13148.9	14846.1	14210.3	15154.6
135	8786.61	8448.66	8871.88	16138.7	13706.9	13087.2	14323.6	15451.5	13144.1	14845.7	14213.6	15137.2
138	8798.25	8452.31	8875.84	16168	13719.8	13085	14317.8	15458.1	13137	14846.4	14214.9	15123.5
141	8810.8	8455.62	8881.15	16193.6	13728.1	13082.5	14309.5	15464.3	13128.1	14848	14215.1	15113.3
144	8824.19	8456.36	8886.61	16216.3	13734.2	13079.8	14299.4	15466	13120.3	14850.8	14216.7	15106.3
147	8838.96	8455.59	8891.42	16235	13738.4	13076.6	14288.7	15462.1	13114.8	14853.8	14221.6	15101.6
150	8855.61	8452.57	8894.93	16249.7	13741.9	13072.4	14278.2	15452	13112	14855.8	14229.8	15098
153	8874.45	8447.82	8897.34	16261.1	13745.6	13068	14267.4	15437.4	13111.2	14855.7	14241.1	15094.3
156	8895.1	8442.91	8899.46	16270.5	13750.2	13063.9	14256.4	15421.1	13111.9	14853.6	14254.6	15090.2
159	8917.18	8439.62	8901.6	16279.2	13756.2	13060.9	14244.5	15405.1	13113	14847.5	14269.4	15085.4
162	8938.88	8437.15	8904.19	16288.7	13764.9	13059.6	14231.6	15390.5	13113.4	14837.8	14283.5	15079.3
165	8958.76	8435.39	8907.66	16299.9	13775.6	13061	14217.2	15378.7	13113	14825.6	14296.3	15072
168	8975.63	8434.66	8911.92	16311.9	13787.1	13064.7	14202.6	15370.2	13111.3	14812.3	14307.3	15063.1
171	8989.18	8434.51	8916.11	16323.7	13798	13070.2	14188.7	15363.7	13108.4	14798.5	14316.7	15052.4
174	8999.56	8433.85	8919.88	16334.4	13807.4	13075.8	14176.5	15358.9	13104.1	14786.7	14324.4	15040
177	9008.23	8433.01	8922.68	16342.8	13813	13080	14166.5	15355.7	13098.5	14778.3	14331.3	15027.4
180	9016.51	8432.43	8923.87	16348.7	13814.7	13081.2	14158.8	15353.2	13091.3	14773.1	14337.9	15014.8
183	9025.62	8431.58	8923.04	16352.8	13813.4	13078.5	14152.9	15350.3	13083.2	14770.7	14343.9	15003.6
186	9036.48	8430.1	8920.53	16356	13810.3	13071.3	14148	15347	13074.4	14770.6	14348.8	14994.9
189	9048.59	8428.55	8916.85	16358.6	13806.3	13061.1	14143	15343.7	13065.5	14771.6	14352.6	14988.9
192	9060.73	8426.75	8912.59	16361	13802.8	13049.1	14137.5	15340.4	13056.9	14772.5	14354.6	14984.8
195	9071.89	8424.48	8908.68	16362.6	13800.7	13037	14130.9	15337.4	13049	14772.6	14354.6	14982.6
198	9080.77	8421.83	8905.96	16362.5	13798.9	13026.5	14122.8	15335.3	13041.3	14771	14353	14980.8
201	9086.08	8419.33	8904.37	16360.4	13796.3	13019.5	14113.1	15334.2	13033.9	14767.3	14350.4	14978.6
204	9088.18	8416.78	8903.38	16356.4	13792.2	13015.7	14103	15332.8	13027	14761.2	14346.4	14975
207	9088.1	8414.43	8902.29	16351.1	13786.2	13015.2	14093.5	15330.1	13020.8	14752.5	14341.6	14969.8
210	9086.3	8412.5	8900.22	16345.8	13778.1	13016.7	14085.6	15325.6	13015.5	14742.3	14336.3	14962.8
213	9083.74	8411.49	8896.39	16341.4	13769.4	13019	14080.1	15319.4	13011.5	14732.1	14330.5	14954.9
216	9081.41	8411.22	8891.19	16338.3	13761.5	13020.1	14077.8	15311.9	13008.3	14723	14324.8	14946.4
219	9079.62	8411.89	8885.45	16336.1	13755.7	13019.6	14077.4	15305.1	13005.4	14716.3	14320.1	14937.3
222	9078.11	8413.19	8879.94	16334.2	13752.8	13017.2	14077.7	15300.5	13001.9	14713.1	14316.8	14927.7
225	9077.25	8414.59	8875.34	16331.5	13754.1	13013.5	14077.5	15298.9	12996.7	14712.4	14315.5	14916.4
228	9077.33	8414.69	8871.69	16327.8	13762	13009.3	14075.9	15300.2	12988.9	14713.3	14319.4	14902.7
231	9078.29	8413.36	8868.8	16322.8	13775.4	13005.4	14072	15304.3	12978.4	14714.9	14327.7	14886.3
234	9080.76	8408.65	8864.66	16317.5	13801.4	13002.5	14066.5	15309.3	12965.1	14715.8	14346	14867.4
237	9083.62	8403.19	8860.94	16311.6	13829	13000	14060.1	15315.3	12950.6	14716.4	14365.9	14847
240	9089.22	8391.72	8853.03	16307.2	13879.2	12999.3	14052.7	15320.2	12933.3	14714.4	14403.9	14824.8
243	9089.97	8433.55	8915.8	16322	13818	12938	13980.8	15304.4	12989.7	14684.3	14288.9	14882.7
246	9073.2	8423.98	8910.78	16321.3	13804.2	12961.3	13999.7	15297	12983.3	14688.2	14298.3	14882.4
249	9059.14	8416.5	8903.56	16318.1	13797.4	12972.2	14011.2	15288	12977.9	14688.9	14304.9	14876
252	9045.71	8408.85	8896.64	16314.3	13791	12982.2	14021	15279.9	12972.4	14689.1	14310.7	14868.7
255	9034.19	8401.79	8889.16	16308.8	13787.9	12985.5	14025.4	15272.3	12967.2	14687.4	14314.3	14857.6
258	9024.32	8394.63	8882.24	16302.1	13785.4	12985.7	14025.2	15266.5	12961.8	14685	14315.8	14844.8
261	9016.01	8386.96	8875.77	16294.8	13783.9	12982.8	14020.9	15262.1	12956.4	14681.9	14315	14831.2
264	9008.83	8378.55	8870.17	16288.1	13782.5	12978.5	14013.9	15259.1	12951.2	14679	14312.3	14818.5
267	9002.85	8369.96	8865.57	16282.8	13780.1	12972.7	14005	15256.5	12946.2	14677.1	14307.3	14807.9
270	8998.32	8362.11	8862.05	16279.4	13777.1	12965.8	13996	15253.8	12941.3	14676.6	14300	14800.6
273	8995.49	8355.91	8859.53	16278.5	13772.8	12957.5	13988.5	15250.8	12936.9	14677.3	14290.9	14796.9
276	8994.91	8352.78	8858.48	16279.5	13767.2	12948.1	13982.5	15248.1	12932.6	14678.8	14280.3	14794.9
279	8997.1	8353.37	8858.81	16281.2	13760.3	12937.4	13978.1	15246.2	12928.4	14680.5	14268.9	14793.1
282	9001.47	8357.63	8860.02	16283.2	13753.3	12926.4	13975	15246	12924.3	14681.6	14257.6	14790.9
285	9007.21	8364.51	8861.64	16284.7	13746.1	12916.1	13971.7	15247.8	12920.3	14681.5	14247.5	14785.8
288	9013.11	8372.65	8863.62	16285.3	13740	12907.4	13966.9	15251.4	12916.5	14680.4	14238.9	14776.8
291	9017.86	8380.54	8865.36	16284.9	13735.5	12901.1	13960.2	15256	12912.9	14678.5	14232.1	14765.2
294	9020.25	8387.13	8866.75	16283.5	13732.7	12898.2	13952.3	15260.2	12909.5	14676.9	14227.2	14752.6
297	9020.17	8391.68	8868.05	16281.1	13731.7	12898.3	13944.2	15262.9	12906.7	14675.6	14224.1	14739.4
300	9017.99	8393.76	8869.57	16277.3	13732.8	12900.8	13937.5	15263.3	12904.4	14674.9	14222.6	14727.8
303	9014.25	8393.6	8870.96	16272.3	13734.8	12904.8	13933.6	15261.3	12902.4	14674	14222.5	14719.7
306	9009.99	8391.35	8872.06	16266.9	13737.5	12909.4	13933.2	15257.1	12900.7	14672.1	14223.9	14714.7
309	9006.13	8387.06	8872.5	16262.1	13739.9	12913.3	13935.2	15252	12899.5	14668.1	14226.3	14712.8
312	9003.12	8381.5	8871.86	16259.5	13741	12916.3	13938	15246.9	12897.6	14662.2	14229	14713.9
315	9000.94	8376.3	8869.53	16259.9	13739.7	12918	13940.2	15242.4	12895.7	14654.3	14231.7	14716.9
318	8999.58	8371.86	8865.49	16263.5	13736.3	12918.6	13940.8	15238.4	12894.2	14646.1	14233.6	14719.9
321	8998.5	8368.69	8859.88	16269.9	13730.9	12918.2	13939.4	15234.5	12893.5	14639.1	14234.6	14722
324	8997.27	8366.9	8853.04	16277.4	13724.3	12917.5	13936.6	15229.8	12892.9	14634.5	14234.1	14722.3
327	8996.05	8365.95	8845.37	16283.9	13717.4	12916.7	13933.9	15223.6	12893.5	14632.4	14232.4	14720.3
330	8994.97	8364.41	8837.85	16288.3	13712	12916.4	13931.9	15216.4	12893.8	14633.4	14229.1	14715.6
333	8994.16	8362.18	8830.96	16289.9	13708.8	12917.3	13930.6	15209	12892.5	14635.8	14224.4	14708.8
336	8993.82	8359.34	8825.11	16287.2	13707.9	12919.5	13929.5	15202.8	12889	14638.5	14218.4	14700.7
339	8993.85	8356.83	8820.46	16281.3	13708.4	12923	13927.6	15199.5	12884.3	14641	14211.2	14691
342	8993.23	8355.22	8817.47	16273.6	13710	12927.3	13924	15200.6	12877.7	14643.1	14202.7	14680.4
345	8991.45	8355.32	8815.91	16264.8	13710.9	12931	13917.8	15206.6	12871.7	14644.7	14193.3	14670.3
348	8988.76	8357.1	8817.18	16257.3	13710.8	12933.4	13910.1	15217.2	12868.3	14646.9	14182.3	14662
351	8984.6	8360.38	8821.05	16253.3	13709.5	12933.8	13901.2	15231.6	12868.3	14650.3	14169.5	14655.5
354	8981.06	8363.92	8830.97	16256	13710.2	12932	13893.2	15248.4	12872.7	14656.3	14153.8	14653.9
357	8976.88	8367.98	8841.58	16259.7	13709.7	12928.8	13884.9	15266.6	12879.3	14662.7	14137.6	14653.4

## Sheet: Fig.3g
Figure 3g	PAGE results of AND logic operation using DNA complex-and.

## Sheet: Fig. 3h
	C1B2 + C2A2DAND=0.6 μM			C1B2 + C2A2DAND/Thr=0.6 μM/1.5 μM			C1B2 + C2A2DAND/SA=0.6 μM/1.8 μM			C1B2 + C2A2DAND/Thr/SA=0.6 μM/1.5 μM/1.8 μM
Time/min	N1	N2	N3	N1	N2	N3	N1	N2	N3	N1	N2	N3
0	2821.71	2851.3	2811.35	2782.03	2837.91	2757.64	4016.05	3917.2	3454.33	3254.34	3222.76	3256.92
3	2799.2	2822.79	2809.92	2795.09	2860.25	2784.43	4563.05	4497.72	3731.63	3943.84	3913.81	4044.34
6	2785.74	2794.48	2791.3	2800.66	2865.84	2811.71	4858.76	4692.17	3884.7	4366.04	4331.97	4526.38
9	2775.46	2780.34	2778.14	2812.43	2889.63	2823.34	4907.68	4747.75	4036.94	4656.18	4616.04	4838.12
12	2763.07	2768.38	2760.56	2820.23	2902.16	2849.29	4931.44	4772.23	4061.62	4867.03	4822.15	5067.1
15	2753.11	2756	2751.61	2831.29	2915.99	2866.72	4939.13	4782.16	4065.54	5020.14	4960.78	5215.86
18	2747.31	2745.43	2740.55	2835.78	2924.29	2882.78	4949.91	4786	4073.89	5134.38	5070.85	5334.1
21	2743.78	2734.95	2734.58	2843.41	2938.95	2893.47	4949.75	4782.49	4073.39	5215.73	5145.8	5415.25
24	2736.88	2732.32	2726.56	2846.09	2941.95	2909.28	4947.31	4779.14	4082.07	5280.86	5209.38	5475.71
27	2737.45	2724.97	2723.44	2858.69	2957.67	2918.54	4954.14	4774.17	4080.92	5324.93	5257.14	5525.66
30	2725.93	2718.63	2718.27	2870.31	2963.48	2927.23	4950.62	4776.23	4078.82	5357.13	5295.03	5558.95
33	2725.89	2718.89	2713.54	2870.73	2976.47	2944.22	4943.38	4777.98	4079.86	5391.1	5321.63	5587.35
36	2722.3	2711.5	2707.47	2878.85	2985.06	2949.81	4942.59	4772.9	4074.62	5417.33	5338.9	5611.58
39	2726.06	2706.53	2700.71	2883.83	2990.13	2961.02	4940.65	4768.5	4078.43	5433.84	5362.71	5627.59
42	2722.19	2705.36	2701.06	2892.43	3002.38	2968.57	4936.89	4765.62	4082.63	5454.71	5378.17	5637.71
45	2717.47	2705.59	2702.62	2893.22	3006.2	2974.8	4933.15	4768.32	4079.2	5455.81	5393.36	5644.77
48	2720.65	2698.54	2701.79	2900.25	3014.49	2979.37	4931.99	4768.2	4078.98	5467.28	5396.75	5657.05
51	2709.1	2702.48	2693.23	2901.64	3022.2	2988.66	4930.33	4765.13	4081.21	5481.2	5406.82	5670.65
54	2717.88	2701.6	2695.96	2908.86	3023.11	2994.96	4930.74	4762.63	4078.29	5483.16	5415.09	5680.85
57	2713.23	2691.07	2694.36	2912.79	3034.33	3004.27	4925.41	4757.19	4080.4	5489.96	5417.92	5679.3
60	2711.79	2692.65	2692.29	2914.78	3042.99	3002.49	4928.28	4759.93	4072.82	5493.02	5419.43	5680.52
63	2712.83	2698.22	2697.57	2920.3	3045.06	3010.05	4928.82	4754.01	4076.81	5496.81	5423.36	5689.46
66	2707.49	2695.27	2692.25	2919.65	3043.58	3020.13	4927.47	4755.04	4077.78	5502.56	5430.23	5688.52
69	2710.83	2691.86	2689.15	2930.65	3051.12	3019.4	4928.42	4755.01	4072.63	5501.04	5432.51	5694.32
72	2707.78	2691.65	2694.48	2932.18	3053.26	3030.79	4927.43	4754.59	4073.51	5501.77	5440.15	5694.85
75	2704.06	2692.64	2686.69	2930.39	3058.94	3031.95	4925.05	4750.99	4070.05	5502.16	5433.92	5699.68
78	2705.19	2688.69	2689.48	2943.42	3063.08	3030.99	4928.27	4755.04	4070.88	5499.89	5438.65	5703.28
81	2701.59	2688.34	2690.78	2937.68	3066.91	3037.51	4929.21	4753.98	4068.64	5501.92	5440.3	5699.23
84	2704	2691.7	2688.49	2942.5	3070.43	3037.15	4924.97	4750.81	4068.25	5504.06	5441.09	5700.2
87	2703.61	2685.25	2689.01	2946.95	3072.14	3045.08	4930.73	4749	4070.05	5499.16	5444.77	5711
90	2706.78	2688.86	2686.21	2949.3	3080.27	3048.67	4929.29	4752.6	4066.87	5505.74	5444.6	5714.26
93	2705.9	2685	2689.43	2957.28	3081.39	3047.29	4927.95	4751.3	4065.51	5507.68	5443.48	5714.25
96	2702.38	2685.84	2686.81	2955.26	3081.9	3051.39	4925.44	4748.55	4067.2	5492.98	5443.2	5709.96
99	2702.06	2684.04	2683.6	2957.89	3088.01	3054.34	4931.49	4747.49	4066.33	5494.65	5445.6	5711.76
102	2703.34	2683.29	2684.04	2959.55	3090.93	3052.77	4928.67	4756.28	4070.13	5500.56	5445.66	5720.12
105	2700.5	2680.63	2680.75	2962.04	3092.65	3060.05	4927.66	4749.18	4065.12	5496.27	5443.98	5713.46
108	2700.09	2685.26	2685.93	2966.82	3092.56	3061.07	4926.91	4746.27	4065.47	5490.1	5447.24	5715.8
111	2702.16	2684.34	2680.46	2966.65	3094.6	3063.04	4928	4743.7	4060.92	5490.97	5451.11	5722.54
114	2697.37	2682.3	2687.97	2967.64	3096.09	3064.15	4927.99	4741.37	4061.73	5491.49	5451.17	5719.78
117	2700.42	2679.24	2686.52	2968.68	3101.06	3065.53	4926.31	4744.96	4060.28	5498.23	5453.2	5718.99
120	2697.13	2683.52	2680.24	2971.15	3104.36	3071.41	4920.77	4740.95	4057.84	5485.67	5453.92	5726.48
123	2700.21	2684.47	2685.47	2973	3108.4	3072.5	4921.92	4741.47	4059.44	5489.95	5449.07	5725.24
126	2694.31	2683.31	2680.49	2974.4	3111.22	3074.23	4917.06	4742.71	4053.17	5491.97	5454.17	5720.05
129	2697.96	2677.24	2679.12	2970.78	3107.79	3079.75	4919.87	4744.7	4059.19	5484.06	5462.41	5719.19
132	2699.99	2680.45	2676.21	2976.28	3113.49	3077.15	4920.25	4743.52	4057.57	5480.94	5459.76	5718.06
135	2695.48	2681.12	2678.21	2983.11	3117.39	3078.82	4913.05	4742.04	4055.53	5483.15	5460.49	5716.09
138	2696.28	2682.27	2682.09	2977.39	3111.6	3078.15	4916.72	4747.88	4055.84	5484.3	5464.71	5719.24
141	2691.91	2681.01	2680.53	2982.4	3115.07	3083.23	4912.27	4740.23	4060.52	5484.53	5471.14	5715.94
144	2695.19	2677.33	2678.93	2982.31	3117.64	3079.66	4913.55	4739.31	4060	5477.61	5471.68	5714.76
147	2697.43	2681.27	2681.26	2983.22	3117.02	3085.95	4911.23	4735.81	4057.64	5481.48	5472.84	5711.59
150	2688.34	2679.92	2679.03	2984.98	3120.83	3088.06	4913.87	4735.67	4055	5482.03	5478.55	5710.97
153	2698.33	2681.18	2677.38	2982.46	3116.08	3086.59	4908.89	4732	4054.52	5478.52	5478.64	5713.34
156	2693.82	2682.43	2674.08	2985.11	3114.49	3086.67	4907.51	4735.63	4052.21	5481.4	5476.09	5708.69
159	2696.49	2677.32	2678.2	2985.47	3119.1	3086.57	4903.43	4734.76	4057.19	5474.71	5483.89	5703.66
162	2698.99	2673.48	2674.42	2990.41	3122.09	3085.89	4905.45	4728.74	4053.19	5467.94	5477.44	5708.74
165	2691.76	2678.42	2677.17	2990.7	3125.01	3089.5	4896.47	4730.07	4055.43	5472.87	5480.77	5707.27
168	2689.97	2681.1	2675.82	2991.46	3128.96	3094.19	4898.47	4728.55	4052.69	5474.84	5488.79	5711.22
171	2687.64	2673.96	2674.66	2991.19	3122.42	3091.89	4897.34	4725.54	4053.82	5470.5	5487.58	5709.71
174	2696.55	2679.15	2672.23	2991.12	3125.81	3091.13	4890.54	4729.26	4051.19	5467.5	5494.86	5706.75
177	2693.6	2679.07	2677.38	2994.99	3129.85	3089.52	4888.4	4719.78	4048.26	5468.41	5491	5703.69
180	2694.99	2681.42	2676.05	2990.36	3129.85	3094.82	4889.07	4724.67	4053.19	5473.26	5488.3	5705.04
183	2700.12	2673.85	2680.04	2994.6	3128.26	3099.86	4885.81	4728.38	4049.26	5468.07	5495.32	5710.99
186	2695.82	2674.85	2675.78	2994.38	3131.73	3093.6	4886.82	4720.64	4047.66	5463.4	5490.08	5709.88
189	2695.41	2677.11	2675.37	2996.13	3133.18	3099.37	4883.61	4718.04	4048.26	5465.02	5492.71	5704.88
192	2689.19	2682.17	2675.54	2995.5	3134.51	3091.34	4880.7	4719.94	4049.3	5461.82	5496.31	5705.92
195	2692.46	2673.87	2673.83	2996.75	3134.51	3095.36	4878.5	4718.3	4053.73	5457.69	5492.39	5706.59
198	2697.95	2677.55	2676.46	3000.22	3129.17	3098.07	4880.22	4715.84	4050.09	5464.65	5495.34	5708.3
201	2689.2	2680.26	2673.48	2998.44	3134.9	3096.45	4877.82	4719.21	4052.75	5469.37	5494.78	5702.45
204	2691.32	2676.69	2675.69	3001.31	3136.7	3091.77	4877.07	4716.89	4060.65	5458.28	5491.29	5701.35
207	2691.12	2675.9	2672.44	2997.68	3132.49	3094.47	4877.38	4711.15	4049.29	5458.36	5491.3	5701.87
210	2683.26	2676.7	2675.45	3000.13	3138.37	3095.4	4871.61	4712.97	4050.29	5458.32	5489.87	5700.87
213	2689.65	2676.57	2671.94	2999.35	3139.58	3094.65	4871.53	4708.71	4055.18	5451.29	5482.11	5700.1
216	2687.45	2675.53	2671.27	3001.43	3135.43	3095.23	4869.16	4713.35	4049.29	5455.83	5494.86	5696.48
219	2691.11	2676.9	2673.27	2999.86	3136.52	3099.96	4866.17	4713.13	4052.92	5455.6	5488.33	5697.81
222	2692.18	2675.73	2670.07	2999.81	3134.75	3099.56	4866.05	4714.64	4049.28	5455.33	5482.31	5697.61
225	2690.24	2675.7	2671.31	3004.56	3135.99	3092.09	4867.51	4709.03	4055.19	5451.97	5486.93	5704.98
228	2689.44	2677.58	2671.07	3003.55	3137.45	3093.73	4860.28	4713.34	4048.89	5451.58	5483.33	5703.74
231	2688.66	2679.59	2674.58	2999.85	3138.91	3097.89	4861.37	4708.83	4053.88	5457.14	5481.98	5704.5
234	2688.3	2675.29	2677.16	3000.21	3138.06	3096.19	4856.9	4710.37	4047.78	5449.88	5481.12	5703.03
237	2691.56	2675.54	2671.36	3003.44	3139.3	3104.26	4872.43	4709.61	4059.03	5444.87	5479.66	5701.98
240	2689.16	2679.64	2670.72	3004.54	3143.01	3097.77	4861.93	4704.82	4055.82	5450.41	5477.93	5704.54
243	2690.56	2674.14	2671.6	3000.59	3142.74	3096.09	4857.96	4705.69	4045.16	5443.72	5473.98	5703.02
246	2688.8	2680.51	2670.86	3002.13	3146.65	3096.35	4860.75	4706.64	4050.04	5444.94	5467.96	5704.46
249	2690.06	2671.86	2671.01	3003.2	3143.27	3095.1	4862.37	4703.95	4053.34	5451.71	5464.16	5698.48
252	2688.65	2674.75	2674.66	3004.58	3143.16	3097.58	4856.45	4707.49	4052.8	5443.22	5468.83	5698.34
255	2690.47	2671.95	2672.72	3006.16	3145.29	3094.43	4854.35	4703.2	4056.16	5442.8	5469.04	5702.49
258	2686.48	2681.66	2673.82	3001.31	3141.76	3095.72	4853.4	4705.62	4051.17	5436.63	5467.61	5698.11
261	2684.54	2672.12	2672.57	3005.06	3137.45	3101.69	4857.69	4700.19	4052.59	5442.77	5469.09	5697.02
264	2687.13	2675.33	2672.79	3005.99	3144.13	3096.99	4851.91	4700.85	4051.93	5444.44	5466.38	5699.27
267	2691.02	2676.34	2672.32	3010.24	3143.71	3100.86	4852.19	4703.55	4054.09	5440.71	5467.73	5695.89
270	2687.24	2676.9	2671.82	3007.21	3146.3	3099.92	4852.52	4708.52	4051.81	5440.98	5464.21	5695.52
273	2687.88	2672.31	2672.48	3009.46	3152.68	3098.39	4846.14	4707.06	4052.63	5443	5461.05	5698.82
276	2687.64	2678.46	2669.32	3005.83	3149.59	3095.24	4848.23	4700.99	4049.74	5437.6	5460.02	5693.55
279	2687.34	2674.49	2673.53	3009.8	3145.63	3101.63	4848.38	4707.17	4052.88	5439.72	5458.13	5695.24
282	2690.31	2674.75	2673.06	3005.89	3147.81	3102.83	4847.86	4706.54	4053.77	5440.4	5454.59	5698.31
285	2684.18	2676.91	2671.12	3007.95	3145.43	3103.34	4841.78	4701.49	4050.12	5432.93	5455.91	5696.61
288	2689.79	2677.86	2672.94	3010.19	3150.61	3101.78	4839.59	4704.26	4051.3	5438.31	5452.42	5697.43
291	2688.8	2676.58	2671.09	3006.16	3148.96	3100.74	4840.01	4706.14	4054.86	5441.44	5452.78	5694.54
294	2687.68	2669.1	2669.23	3004.58	3148.39	3098.83	4848.23	4709.45	4048.54	5432.2	5451.83	5698.35
297	2687.31	2678.84	2668.02	3007.48	3145.38	3098.07	4837.08	4699.48	4052.08	5434.49	5445.33	5690.63
300	2689.4	2670.65	2669.45	3012	3152.62	3096.49	4840.15	4705.22	4050.98	5431.5	5447.88	5696.72
303	2689.66	2674.77	2666.79	3011.16	3147.89	3097.93	4838.45	4699.05	4056.07	5429.95	5441.98	5691.88
306	2688.15	2674.35	2676.99	3007.78	3145.87	3099.07	4838.12	4703.89	4051.47	5428.75	5443.53	5698.43
309	2687.06	2672.6	2665.83	3009.07	3151.94	3098.1	4839.01	4698.98	4056.37	5437.71	5440.15	5697.25
312	2684.64	2679.49	2670.07	3006.5	3148.36	3093.64	4830.67	4701.69	4054.1	5429.16	5438.52	5698.67
315	2684.39	2678.29	2670.6	3014.81	3151.61	3097.19	4839.01	4699.3	4052.48	5425.35	5438.26	5709.34
318	2682.13	2678.74	2666.96	3005.58	3151.05	3099.53	4833.18	4696.56	4050.68	5429.78	5441.06	5709
321	2683.62	2676.87	2671.76	3009.66	3148.78	3096.39	4829.58	4703.6	4053.61	5430.5	5438.51	5701.28
324	2684.44	2675.24	2669.23	3009.33	3146.89	3096.84	4828.98	4698.64	4047.14	5430.17	5440.64	5703.03
327	2685.34	2682.26	2676.91	3010.67	3149.52	3099.56	4827.58	4695.97	4055.32	5428.03	5439.9	5699.28
330	2684	2672.29	2672.77	3007.58	3149.52	3102.61	4824.82	4692.32	4054.38	5423.11	5435.47	5698.93
333	2689.39	2676.79	2670.37	3009.23	3148.02	3098.28	4829.09	4697.18	4047.54	5425.15	5436.2	5696.44
336	2687.43	2673.7	2670.64	3010.83	3148.35	3100.44	4828.64	4697.76	4051.06	5423.09	5437.17	5696.75
339	2686.55	2670.9	2670.82	3009.24	3152.36	3100.36	4831.55	4697.55	4051.63	5428.21	5438.06	5696.18
342	2688.8	2676.96	2673.95	3010.79	3157.29	3100.87	4827.68	4692.71	4050.09	5424.3	5437.93	5696.86
345	2685.61	2674.87	2672.64	3013.87	3146.88	3098.48	4826.52	4693.58	4049.14	5429.32	5436.38	5693.18
348	2686.94	2671.62	2675.94	3012.59	3152.37	3098.83	4823.45	4695.31	4057.23	5425.07	5432.13	5699.13
351	2682.59	2674.87	2668.07	3008.66	3152.26	3098.71	4827.98	4689.23	4054.32	5431.45	5430.83	5693.05
354	2684.34	2675.61	2674.75	3012.68	3148.68	3101.57	4818.77	4692.41	4057.37	5431.01	5433.47	5696.69
357	2685.14	2673.56	2677.21	3017.58	3149.57	3098.48	4823.36	4695.51	4052.13	5430.53	5430.45	5696.51

## Sheet: Fig. 3l
	ZS*XY+ODCdR*S=0.5 μM			ZS*XY+ODCdR*S/Thr=0.5 μM/1.25 μM			ZS*XY+ODCdR*S/SA=0.5 μM/1.5 μM			ZS*XY+ODCdR*S/Thr/SA=0.5 μM/1.25 μM/1.5 μM
Time/min	N1	N2	N3	N1	N2	N3	N1	N2	N3	N1	N2	N3
0	8289.13	8188.47	8512.31	8272.35	8206.33	8387.66	8747.67	8994.57	8699.16	8405.88	8231.4	8380.78
3	8325.55	8234.45	8588.33	8293.33	8243.24	8415.31	8726.65	8988.52	8750.21	8485.01	8336.04	8458.15
6	8357.94	8283.58	8669.73	8312.94	8284.51	8442.19	8699.46	8982.62	8805.28	8588.58	8470.09	8561.59
9	8392.5	8329.01	8759.81	8335.05	8324.95	8467.1	8660.22	8966.63	8868.1	8722.92	8629.83	8690.15
12	8419.29	8367.92	8802.31	8353.8	8350.89	8486.86	8656.34	8975.45	8904.67	8811.5	8730.78	8790.75
15	8445.36	8398.39	8838.42	8371.17	8369.57	8503.39	8659.11	8984.22	8937.95	8893.28	8817.72	8885.38
18	8467.93	8426.66	8859.95	8385.79	8385.89	8517.85	8670.29	9001.53	8966.13	8961.96	8889.7	8969.23
21	8488.26	8451.21	8876.27	8397.39	8398.09	8529.65	8680.68	9018.55	8990.22	9021.05	8953.08	9045.52
24	8507.44	8475.17	8888.04	8408.44	8409.2	8540.1	8689.99	9036.22	9012.07	9076.4	9010.56	9114.75
27	8523.14	8499.08	8899.26	8417.37	8420.46	8550.15	8697.73	9049.95	9027.66	9126.29	9065.93	9175.25
30	8537.92	8519.85	8909.66	8424.76	8431.13	8558.65	8708.55	9064.23	9043.55	9174.34	9116.5	9232
33	8551.81	8539.39	8918.59	8432.63	8440.72	8567.96	8718.66	9077.44	9056.64	9218.53	9164.69	9285.05
36	8563.15	8556.45	8928.05	8438.68	8448.37	8575.92	8730.04	9089.33	9070.24	9258.57	9209.44	9333.41
39	8576.19	8572.37	8934.73	8447.46	8455.62	8583.98	8739.14	9101.95	9083.78	9295.42	9251.02	9380.29
42	8586.07	8585.96	8942.56	8453.03	8461.8	8589.78	8749.84	9113.46	9097.4	9330.2	9290.49	9421.94
45	8595.45	8598.67	8948.46	8458.3	8467.28	8595.55	8759.4	9123.48	9110.04	9364.72	9327.5	9462.25
48	8603.3	8611.53	8953.4	8463.87	8472.42	8601.27	8767.25	9132.19	9119.69	9400.38	9364.2	9498.64
51	8611.35	8623.24	8957.77	8469.43	8476.54	8606.16	8774.73	9139.73	9129.34	9433.02	9398.14	9534.38
54	8621	8634	8961.29	8476.07	8480.15	8609.96	8780.57	9148.77	9138.34	9464.44	9431.45	9570.44
57	8630.46	8643.19	8965.82	8481.3	8482.07	8612.22	8787.89	9157.54	9149.27	9493.63	9461.78	9606.09
60	8632.72	8653.34	8969.64	8479.98	8492.78	8617.82	8795.34	9162.6	9155.54	9518.68	9498	9637.06
63	8637.79	8661.94	8974.56	8485.39	8495.61	8620.93	8801.84	9169.84	9165.22	9545.97	9526.6	9665.92
66	8640.7	8671.86	8979.64	8489.47	8498.68	8626.55	8808.24	9176.09	9172.95	9574.33	9556.52	9690.6
69	8643.7	8678.56	8984.44	8492.37	8498.86	8628.9	8815.81	9184.99	9182.03	9599.86	9582.82	9717.5
72	8648.88	8686.28	8985.22	8496.77	8500.71	8632.29	8822.61	9194.21	9193.6	9627.04	9609.87	9745.42
75	8654.32	8692.37	8987.13	8499.63	8502.51	8633.44	8829.88	9203.24	9203.53	9651.38	9635.74	9772.98
78	8659.04	8698.93	8989.67	8503.28	8504.84	8635.15	8836.9	9210.69	9213.62	9675.68	9663.32	9799.88
81	8663.27	8703.86	8993.56	8506.18	8506.07	8635.72	8843.56	9216.39	9220.23	9698.41	9689.01	9825.57
84	8665.66	8710.16	8996.25	8508.89	8508.18	8638.97	8849.69	9221.82	9228.97	9722.42	9715.87	9850.69
87	8669.19	8717.2	8997.56	8511.61	8511.85	8643.34	8853.25	9228.84	9236.04	9747.37	9742.58	9874.65
90	8670.37	8723.47	9000.36	8512.7	8515.21	8647.86	8858.59	9234.53	9242.6	9770.76	9769.09	9897.87
93	8672.51	8729.54	9002.78	8515.06	8518.21	8650.84	8864.17	9241.87	9248.73	9795.42	9794.93	9921.3
96	8673.38	8734.2	9005.43	8516.35	8521.48	8654.34	8871.95	9245.48	9254.67	9819.44	9819.6	9944.43
99	8675.38	8738.95	9007.84	8519.28	8524.54	8657.44	8879.62	9252.47	9263.88	9844.97	9844.31	9968.55
102	8677.35	8741.23	9008.85	8520.73	8526.6	8659.56	8884.91	9257.99	9272.71	9866.68	9866.58	9992.8
105	8680.15	8744.44	9009.14	8522.4	8527.83	8660.2	8888.31	9265.29	9281.52	9888.93	9889.98	10017.1
108	8685.1	8746.33	9009.2	8524.63	8527.49	8659.95	8891.04	9270.86	9290.05	9911.32	9911.51	10041.8
111	8688.25	8749.75	9011.07	8527.41	8528.86	8662.03	8895.47	9275.63	9297.71	9935.25	9934.9	10065.2
114	8691.47	8750.42	9013.45	8529.61	8528.27	8662.2	8903.1	9282.5	9307.35	9957.91	9956.08	10088.2
117	8692.34	8751.03	9014.9	8530.8	8528.63	8662.85	8908.91	9288.03	9313.41	9979.83	9977.8	10110.1
120	8694.36	8752.89	9014.47	8532.08	8528.78	8662.61	8914.4	9294.3	9319.95	10002.7	9999.38	10133.1
123	8694.94	8755.18	9016.28	8532.78	8530.28	8665.29	8919.66	9299.07	9325.47	10022.7	10022.4	10154.4
126	8696.06	8759.02	9018.35	8533.57	8533.21	8667.78	8926.21	9303.47	9331.69	10043.1	10046	10175.9
129	8697.4	8761.24	9020.92	8533.87	8535.3	8670.21	8933.38	9309.31	9339.63	10063	10069.5	10196.3
132	8699.09	8766.25	9022.25	8535.69	8537.9	8672.4	8939.32	9313.16	9344.86	10087.4	10093.1	10216
135	8700.3	8769.9	9023.04	8536.91	8539.44	8675.52	8945.54	9318.89	9352.1	10110.7	10117.7	10234.7
138	8702.68	8773.03	9023.26	8539.72	8541.47	8678.38	8951.17	9322.41	9356.99	10134.6	10139.6	10255.1
141	8705.6	8773.39	9024.66	8540.53	8542.58	8679.58	8956.54	9329.66	9365.22	10154.1	10160.1	10276.8
144	8707.85	8773.88	9024.18	8543.05	8543.41	8680.59	8960.94	9334.21	9371.64	10176.3	10179.3	10298.6
147	8709.09	8774.45	9023.77	8543.72	8543.2	8680.03	8965.1	9341.17	9379.57	10196.7	10199.7	10319.3
150	8710.19	8774.27	9024.19	8545.35	8541.92	8680.53	8971.81	9344.88	9386.64	10218.8	10218.6	10339.8
153	8712.86	8772.94	9026.19	8546.41	8539.82	8679.71	8976.78	9351.01	9394.24	10237.5	10235.5	10360.2
156	8714.21	8770.84	9029.28	8546.55	8537.35	8679.85	8982.52	9354.38	9401.78	10256.5	10251.8	10378.6
159	8716.01	8768.76	9029.69	8547.19	8536.23	8679.51	8987.26	9358.68	9408.8	10275.2	10268.7	10397.4
162	8716.44	8768.32	9029.79	8546.95	8536.12	8679.47	8992.16	9361.21	9414.92	10293.7	10286.1	10414.8
165	8717.89	8768.02	9029.1	8548.43	8536.07	8679.6	8997.28	9366.38	9420.94	10311	10304.1	10433.6
168	8718.07	8768.27	9027.58	8550.08	8535.24	8679.21	9000.89	9371.12	9426.57	10329.7	10322.2	10452.3
171	8718.59	8769.66	9025.94	8552.3	8535.86	8680.56	9005.23	9375.1	9431.5	10350.7	10341.7	10472
174	8719.23	8770.96	9023.64	8555.07	8536	8681.13	9008.94	9377.83	9436.16	10373.2	10360	10492.2
177	8719.92	8774.75	9021.95	8557.14	8538.81	8684.08	9012.38	9378.54	9439.03	10396.2	10379.7	10511.4
180	8722.28	8771.62	9022.76	8555.14	8535.58	8683.54	9019.74	9396.96	9457.56	10412.9	10391.9	10531.1
183	8721.81	8771.55	9025.9	8554.06	8537.03	8684.92	9028.3	9400.88	9461.12	10430.7	10412.5	10545.3
186	8723.02	8774.03	9023.93	8557.44	8537.72	8685.49	9030.81	9404.97	9465.94	10450.7	10429.1	10564.3
189	8723.17	8775.92	9021.57	8557.9	8539.75	8686.68	9031.42	9403.97	9468.21	10470.7	10447.1	10580.7
192	8725.44	8775.39	9018.9	8559.67	8539.89	8686.43	9033.65	9408.39	9474.03	10488.7	10464	10599
195	8724.52	8775.26	9019.69	8558.91	8539.73	8687.02	9038.41	9410.67	9478.25	10505.1	10482.4	10613.3
198	8725.59	8776.33	9020.92	8559.32	8539.92	8687.29	9044.41	9413.41	9484.46	10522	10499.5	10628.9
201	8726.02	8776.12	9022.32	8559.85	8539.33	8686.66	9049.57	9418.22	9490.54	10538.8	10514.8	10644.6
204	8728.32	8775.29	9022.65	8560.83	8539.25	8685.99	9055.8	9424.73	9498.4	10554.4	10528.7	10662.1
207	8730.07	8772.68	9022.79	8562.74	8537.12	8683.93	9060.47	9432.79	9505.39	10571	10542.3	10679.1
210	8731.08	8774.19	9022.29	8562.71	8537.67	8684.78	9066.05	9437.9	9511.76	10587.7	10558	10694.5
213	8731.43	8773.98	9022.82	8562.49	8537.16	8684.74	9069.91	9441.54	9516.83	10603.7	10574.3	10708.1
216	8731.7	8772.23	9022.42	8562.04	8537.37	8686.11	9076.99	9447.49	9524.52	10618.3	10589.6	10721.7
219	8731.23	8769.84	9021.05	8563.11	8536.9	8686.37	9080.98	9452.01	9529.27	10633.4	10604.6	10737
222	8732.19	8768.02	9019.49	8564.43	8535.85	8686.3	9085.39	9457.5	9535.96	10648.9	10618.4	10751.9
225	8731.88	8767.97	9018.71	8564.51	8535.95	8686.53	9086.67	9459.7	9537.85	10663.5	10634.4	10767
228	8732.21	8768	9019.64	8562.79	8535.36	8686.57	9091.81	9463.04	9542.36	10676.7	10650	10779.6
231	8731.82	8769.19	9018.47	8563.06	8537.06	8687.62	9095.3	9465.75	9546.24	10695	10665.5	10794.5
234	8731.41	8771.24	9017.62	8561.77	8538.28	8688.44	9100.02	9468.96	9550.32	10713.1	10680.1	10805.8
237	8732.05	8772.69	9015.42	8562.77	8539.87	8688.61	9103.26	9472.34	9554.71	10730.8	10693.7	10819.5
240	8732.49	8773.38	9015.61	8561.31	8540.43	8689.41	9107.86	9476.46	9558.81	10745	10708.2	10831.3
243	8733.71	8774.61	9014.81	8562.41	8541.26	8689.8	9111.62	9479.36	9564.5	10760.8	10722.4	10846.7
246	8734.44	8775.6	9014.48	8563.14	8541.34	8690.64	9117.1	9487.36	9573.66	10777	10736.5	10860.6
249	8734.83	8775.84	9014.66	8563.91	8540.72	8690.49	9121.94	9491.94	9580.03	10791.1	10749.2	10874.5
252	8735.65	8774.09	9015.23	8565.41	8538.81	8690.03	9127.61	9498.86	9587.94	10803	10761.3	10886.4
255	8735.5	8772.19	9017.18	8565.06	8537.51	8690.9	9132.31	9499.96	9589.59	10816	10772.9	10897.8
258	8736.23	8772.25	9016.48	8565.9	8537.26	8691.19	9136.58	9505.56	9594.71	10827.8	10786	10910
261	8738.35	8771.69	9016.53	8566.99	8536.15	8690.62	9140.58	9509.31	9598.86	10842.4	10795.2	10923
264	8740.32	8773.99	9015.8	8568.78	8537.28	8689.76	9143.43	9514.57	9604.31	10855.4	10807.8	10936.6
267	8741.13	8775.54	9016.27	8569.75	8539.09	8690.08	9147.4	9517.18	9607.83	10871.2	10819.2	10948.9
270	8740.69	8777.3	9015.81	8568.71	8542.07	8690.57	9150.97	9521.75	9613.03	10883.3	10835.2	10960.7
273	8741.16	8775.77	9015.62	8568.09	8542.83	8690.93	9156.07	9525.39	9620.17	10894.9	10847.9	10971.9
276	8741.57	8775.61	9013.09	8568.56	8542.58	8690.3	9159.21	9531.03	9628.44	10907.6	10860.6	10983.9
279	8740.35	8777.08	9011.94	8568.93	8543.68	8691.65	9163.26	9533.48	9632.32	10920.5	10872.7	10994.8
282	8741.58	8777.74	9010.81	8571.1	8543.05	8691.59	9165.49	9538.1	9638.35	10934.6	10882.3	11006.9
285	8743.19	8777.16	9011.35	8572.61	8542.35	8691.85	9167.75	9542.32	9643.54	10947	10891.4	11018.9
288	8745.95	8775.98	9012.43	8572.94	8541.48	8691.09	9171.05	9548.88	9650.18	10957.5	10901.9	11030.6
291	8746.23	8775.83	9014.76	8571.91	8541.97	8692.99	9176.36	9553.44	9654.94	10968.3	10914.5	11040.5
294	8746.84	8775.66	9018.09	8570.18	8543.04	8695.51	9183.68	9557.88	9660.31	10978	10928	11049.6
297	8747.73	8775.83	9021.54	8570.31	8543.89	8700.49	9190.48	9560.82	9667.05	10992.1	10939.6	11059.8

[truncated: 49 more sheets: Fig. 4c, Fig. 4d, Fig. 4g, Fig. 5f, Fig. 5g, Fig. 6b, Fig. 6c, Fig. 6e, Fig. 6f, Fig. 6g, Fig. 6i, Fig. S4c, Fig. S4e, Fig. S5c, Fig. S5e, Fig. S6a, Fig. S6b, Fig.S6c, Fig. S9c, Fig. S9e …]
